# Supplementary material for: Comparing labour induction outcomes using misoprostol and dinoprostone in term pregnancies: A retrospective study at Kiambu Level 5 Hospital between 2018 and 2020
Source: PLoS One. 2024 May 31;19(5):e0304631. doi: 10.1371/journal.pone.0304631 (PMC11142478; doi:10.1371/journal.pone.0304631)
Supplement: S1 File — This Excel sheet contains the deidentified mothers and babies’ data underlying this study. (XLSX) [file pone.0304631.s001.xlsx]

## Sheet: Mothers
Timestamp	Patient code (code of the data entry staff)	Date of admission (register)	corrected IP No.s	IP Number (front cover)	Age of patient in completed years (front cover)	Occupation (page 1)	Highest level of education (page 1)	Marital Status / Next of kin (page 1)	Physical Address: Residence (page 1)	parity	gravida	gestation	ANC	bgroup	hb	rh	khan	p24	vitals	Vital Signs on admission: systolic BP (page 1)	Vital Signs on admission: diastolic BP (page 1)	Vital Signs on admission:Temperature (page 1)	Vital Signs on admission: Pulse (page 1)	Vital Signs on admission: respiration (page 1)	Initial Impression / Diagnosis on admission/chief complaints (doctor's notes, page 5 or 6)	Was the partograph filled? (page 13, 14)	Was the patient induced? (doctors notes, page 5 or 6)	Indication for cytotec use (Misoprostol) (doctors notes, cardex)	Indication for induction	Which drug was used for induction?	Number of drug doses in total	Time of induction in hours to active labour (4cm and above dilatation)	Induction to delivery time: Induction time in doctors notes. Delivery time if SVD in partograph/cardex. If C/S in cardex or theatre notes	Hospital stay in days from admission to discharge (back cover)	Hospital stay in days from induction of labour to discharge	Rupture of membranes	colour of liquor	need for oxytocin augmentation? (page 11, 15, cardex)	Patient with 5 contractions in 10 minutes (partograph, pg13)	Fetal heart rate in labour: rhythm (pg 22, cardex)	Fetal heart rate in labour: Beats per minute (pg 22, cardex)	(page 13). time between 1st X and Delivered should not be 4 hours and above. Is there precipitate labour?	uterine rupture (pg 22, cardex)	mode of delivery (back cover)	Indication for CS (plan in doctors notes)	Postpartum haemorrhage (PPH)? (pg 15 - blood loss of >500 in normal delivery and >1000 in C/S). or notes/cardex with documented PPH	Need for transfusion (cardex)	Maternal pyrexia (>37.5c) - pg 15	maternal outcome (cardex)
5/21/2021 12:32:20	4	Number incomplete		4487	31-35	Self employed	0	Married/Husband	Kiriita	3	4	38-41	Was done	AB	11.3	positive	Non-reactive	Non-reactive	Were done	138	91	36.6	107	22	PET at 39 weeks gestation	No	Yes	Patient was not administered cytotec	medical complications: pre-eclampsia	Dinoprostone	2	It was a failed induction - patient did not reach 4 cm	24 hours and above	8 and above	2024-07-05	Patient went for CS after failed induction	C/S delivery	no	Partograph not filled	regular	111-159	no	No	Caesarean section	Failed Induction	no	No	no	mother alive and discharged
5/21/2021 12:36:14	3	2020-04-01		448952	26-30	Self employed	Secondary	Married/Husband	Githongoro	0	1	38-41	Was done	O	15.2g/dl	positive	Non-reactive	Non-reactive	Were done	125	78	36.7	99b/m	20b/m	Postdatism with laps	No	Yes	Induction of labour	Prolonged pregnancy: 41 - 41 weeks 6 days	Dinoprostone	3	It was a failed induction - patient did not reach 4 cm	13-23	8 and above	2024-04-01	Patient went for CS after failed induction	C/S	no	Partograph not filled	irregular	111-159	no	No	Caesarean section	Failed Induction	no	No	no	mother alive and discharged
5/21/2021 12:46:55	1	2020-10-01		461302	26-30	Unemployed	Secondary	Married/Husband	Ikinu	2	3	38-41	Was done	A	13.5	positive	Non-reactive	Non-reactive	Were done	136	93	36	11.3	20	Postdates	Yes	Yes	Induction of labour	Prolonged pregnancy: 40 to 40 weeks 6 days	Dinoprostone	3	2024-10-06	less than 12	2024-04-01	2024-04-01	spontaneous	meconium stained	no	No	regular	< or equal to 110	no	Yes	Spontaneous vaginal delivery (SVD)			No	yes	mother alive and discharged
5/21/2021 12:47:47	2	2020-03-01		446579	18-25	Self employed	Tertiary	Married/Husband	Kasarani	0	1	38-41	Was done	O	15.7	positive	Non-reactive	Non-reactive	Were done	173/126	Option 1	36.8	86	28	Primi at 38 wks with PET	Yes	Yes	Induction of labour	other	Dinoprostone	1	2024-05-02	less than 12	2024-07-05	2024-04-01	spontaneous	clear	no	No	Not indicated	< or equal to 110	no	No	Spontaneous vaginal delivery (SVD)	C/S not done	no	No	no	mother alive and discharged
5/21/2021 12:54:50	4	2020-11-01	463345	4633/45	18-25	Self employed	Secondary	Married/Husband	Banana	0	1	38-41	Was done	A	10.3	positive	Non-reactive	Non-reactive	Were done	119	86	36.7	85	18	Primigravida	Yes	Yes	Patient was not administered cytotec	Prolonged pregnancy: 42 weeks and above	Dinoprostone	3	It was a failed induction - patient did not reach 4 cm		2024-04-01	2024-04-01	spontaneous	meconium stained	no	No	regular	111-159	no	No	Caesarean section	prolonged labour	no	No	no	mother alive and discharged
5/21/2021 13:11:10	1	2020-10-01		461244	18-25	Unemployed	Primary	Married/Husband	Riabai	0	1	38-41	Was done	O	13.2	positive	Non-reactive	Non-reactive	Were done	164	104	35.4	81	16	LAPS	Yes	Yes	Induction of labour	medical complications: fetal anomalies	Dinoprostone	3	2024-10-06		2024-07-05	2024-07-05	artificial	meconium stained	yes	No	regular	< or equal to 110	no	Yes	Caesarean section	other	yes	No	no	mother alive and discharged
5/21/2021 13:12:29	0	2020-03-01		448106	18-25	Unemployed	Tertiary	Married/Husband	Ruiru	0	1	42 and above	Was done	A	11.7	positive	Non-reactive	Non-reactive	Were done	117	79	36.1	67	22	Postdates	No	Yes	PPH treatment	Prolonged pregnancy: 41 - 41 weeks 6 days	Dinoprostone	3	It was a failed induction - patient did not reach 4 cm		8 and above	8 and above	Patient went for CS after failed induction	N/A	yes	Partograph not filled	irregular	111-159	no	No	Caesarean section	Failed Induction	yes	Yes	no	mother alive and discharged
5/21/2021 13:14:22	2	2020-04-01		450170	41-45	Self employed	Tertiary	Married/Husband	Kariobangi	4	5 and above	38-41	Was done	O	13.5	positive	0	Non-reactive	Were done	156	98	36.6	78	18	Para 3+4 with PET	Yes	Yes	Induction of labour	Prolonged pregnancy: 40 to 40 weeks 6 days	Misoprostol	3	2024-05-02		2024-04-01	2024-04-01	spontaneous	clear	yes	Yes	Not indicated	111-159	no	No	Spontaneous vaginal delivery (SVD)	C/S not done	no	No	no	mother alive and discharged
5/21/2021 13:19:36	3	2020-02-01		443471	18-25	Unemployed	Tertiary	Married/Husband	Githunguri	1	2	28-34	Was done	B	13.9g/dl	positive	Non-reactive	Non-reactive	Were done	150	113	36.1	94b/m	18b/m	PET with laps	Yes	Yes	Induction of labour	medical complications: pre-eclampsia	Dinoprostone	3	16 and above		8 and above	8 and above	artificial	clear	yes	No	regular	111-159	no	No	Spontaneous vaginal delivery (SVD)	C/S not done	no	No	no	mother alive and discharged
5/21/2021 14:36:41	4	2020-01-01		441861	18-25	Unemployed	Primary	Married/Husband	Gathanga	0	1	38-41	Was done	A	12.5	positive	Non-reactive	Non-reactive	Were done	136	105	36.4	113	20	Drainage of Liquor in latent phase of labor	Yes	No	0	Patient was not induced	Patient was not induced	Patient was not induced	Patient was not induced	Patient was not induced	2024-04-01	Patient was not induced	spontaneous	clear	no	No	regular	111-159	no	No	Spontaneous vaginal delivery (SVD)	C/S not done	no	No	no	mother alive and discharged
5/21/2021 14:37:17	3	2019-06-01		422784	26-30	Unemployed	Primary	Married/Husband	Githurai 44	1	2	38-41	Was done	B	12.6g/dl	positive	Non-reactive	Non-reactive	Were done	104	73	36.6	82b/m	21b/m	Latent phase of labour	Yes	No	Patient was not administered cytotec	0	Patient was not induced	Patient was not induced	Patient was not induced	Patient was not induced	2024-04-01	Patient was not induced	artificial	clear	no	No	regular	111-159	no	No	Spontaneous vaginal delivery (SVD)	C/S not done	no	No	no	mother alive and discharged
5/21/2021 14:40:52	1	2020-11-01		462658	18-25	Unemployed	None	Married/Husband	Kanjae	1	2	42 and above	Was done	AB	11.8	positive	Non-reactive	Non-reactive	Were done	127	89	36	99	20	LAPS WITH POSTDATISM	Yes	No	Induction of labour, PPH treatment	Prolonged pregnancy: 42 weeks and above	Dinoprostone	1	2024-05-02	less than 12 hours	2024-04-01	2024-04-01	spontaneous	N/A	yes	No	regular	< or equal to 110	Yes	No	Spontaneous vaginal delivery (SVD)	C/S not done	yes	Yes	yes	mother alive and discharged
5/21/2021 14:43:50	2	2020-01-01		441073	18-25	Unemployed	Secondary	Married/Husband	Kahawawest	0	1	38-41	Was done	O	14.6	positive	Non-reactive	Non-reactive	Were done	171	109	36.1	78	18	LAPS	Yes	Yes	Induction of labour	medical complications: pre-eclampsia	Misoprostol	1	2024-05-02	less than 12 hours	2024-04-01	2024-04-01	spontaneous	clear	yes	No	regular	111-159	no	No	Spontaneous vaginal delivery (SVD)	C/S not done	no	No	no	mother alive and discharged
5/21/2021 14:45:44	4	2020-11-01		463258	18-25	Unemployed	Secondary	Married/Husband	Kangora	1	2	38-41	Was done	O	12.3	positive	Non-reactive	Non-reactive	Were done	131	76	36.2	105	20	1 previous scar with postdatism	Yes	No	Patient was not administered cytotec	Patient was not induced	Patient was not induced	Patient was not induced	Patient was not induced	Patient was not induced	2024-04-01	Patient was not induced	1PScar went for CS	1PScar went for CS	no	No	regular	111-159	Patient delivered by C/S	No	Caesarean section	other	no	No	no	mother alive and discharged
5/21/2021 15:00:38	1	2020-04-01		449290	18-25	Unemployed	None	single	Marurui	0	1	38-41	Was done	O	11.7	positive	Non-reactive	Non-reactive	Were done	143	100	37	116	20	PET WITHOUT FEATURES IN LPL	Yes	Yes	Induction of labour	other	Dinoprostone	3	2024-05-02	less than 12 hours	2024-07-05	2024-07-05	spontaneous	meconium stained	no	No	regular	111-159	Yes	No	Spontaneous vaginal delivery (SVD)	C/S not done	yes	No	no	mother alive and discharged
5/21/2021 15:00:48	2	2021-02-01		464812	18-25	Self employed	Secondary	Married/Husband	Mukurweini	5 and above	5 and above	0	Was done	O	10.6	positive	Non-reactive	Non-reactive	Were done	123	62	36.2		20	Dol	Yes	Yes	Induction of labour	medical complications: premature rupture of membranes	Hoffmans solution	3	2024-05-02	less than 12 hours	2024-04-01	2024-04-01	spontaneous	clear		No	regular	111-159	no	Yes	Spontaneous vaginal delivery (SVD)	C/S not done	no	No	no	mother alive and discharged
5/21/2021 15:06:18	4	2020-11-01		463332	26-30	Unemployed	Primary	Married/Husband	Limuru	0	1	38-41	Was done	B	12.7	positive	Non-reactive	Non-reactive	Were done	121	78	35.8	88	20	Drainage of liquor	Yes	Yes	Induction of labour	medical complications: premature rupture of membranes	Misoprostol	3	2024-10-06	13-24 hours	2024-04-01	2024-04-01	spontaneous	clear	no	No	regular	111-159	no	No	Spontaneous vaginal delivery (SVD)	C/S not done	no	No	no	mother alive and discharged
5/21/2021 15:15:55	3	2020-11-01		463708	31-35	Unemployed	Secondary	Other next of kin indicated	Ndumberi	0	3	38-41	Was done	O	13.4g/dl	positive	Non-reactive	Non-reactive	Were done	130	83	36.1	86b/m	18b/m	Postdatism with laps	Yes	Yes	Patient was not administered cytotec	Prolonged pregnancy: 41 - 41 weeks 6 days	Dinoprostone	3	16 and above	24-48 hours	2024-04-01	2024-04-01	artificial	clear	no	No	Not indicated	111-159	Patient delivered by C/S	No	Caesarean section	Failed Induction	no	Yes		mother alive and discharged
5/21/2021 15:21:04	1	2020-05-01		451656	18-25	Unemployed	Secondary	Other next of kin indicated	Githunguri	0	1	38-41	Was done	AB	14.9	positive	Non-reactive	Non-reactive	Were done	113	65	36.7	101	22	LAPS	Yes	Yes	Induction of labour	Prolonged pregnancy: 40 to 40 weeks 6 days	Dinoprostone	1	2024-05-02	less than 12 hours	2024-07-05	2024-07-05	spontaneous	Not indicated	yes	No	irregular	111-159	no	No	Spontaneous vaginal delivery (SVD)	C/S not done	no	No	no	mother alive and discharged
5/21/2021 15:37:03	4	2020-04-01		449276	18-25	Unemployed	Secondary	Married/Husband	Ndumberi	1	2	38-41	Was done	AB	9.7	positive	Non-reactive	Non-reactive	Were done	108	68	36.7	85	18	Postdates at 41/40 + 5days & MSL grade I	Yes	Yes	Induction of labour	Prolonged pregnancy: 41 - 41 weeks 6 days	Misoprostol	1	2024-05-02	less than 12 hours	2024-04-01	2024-04-01	spontaneous	meconium stained	no	No	regular	111-159	no	No	Spontaneous vaginal delivery (SVD)	C/S not done	no	No	no	mother alive and discharged
5/21/2021 15:43:52	3	2020-03-01		448271	36-40	Unemployed	Primary	Other next of kin indicated	Kasarani	3	4	35-37	Was done	A	11g/dl	positive	Non-reactive	Non-reactive	Were done	199	134	36.8	91	20	Para 3 with pre-eclampsia	No	Yes	Patient was not administered cytotec	medical complications: pre-eclampsia	Dinoprostone	3	It was a failed induction - patient did not reach 4 cm	less than 12 hours	2024-07-05	2024-07-05	Patient went for CS after failed induction	clear	no	Partograph not filled	regular	111-159	Patient delivered by C/S	No	Caesarean section	Failed Induction	no	No	no	mother alive and discharged
5/21/2021 15:47:10	2	2020-12-01		463948	18-25	Self employed	Primary	Married/Husband	Githuguri	1	2	38-41	Was done	0 - not indicated	11	positive	Non-reactive	Non-reactive	Were done	122	70	36.6	78	20	DOL	Yes	Yes	Induction of labour	0	Misoprostol	1	2024-05-02	less than 12 hours	2024-04-01	2024-04-01	spontaneous	clear	yes	No	regular	111-159	no	No	Spontaneous vaginal delivery (SVD)	C/S not done	no	No	no	mother alive and discharged
5/21/2021 16:06:54	4	2020-12-01		463980	18-25	Self employed	Tertiary	Married/Husband	Kiambu	0	1	38-41	Was done	O	11.6	positive	Non-reactive	Non-reactive	Were done	126	68	36.3	72	20	Primigravida with MSL grade III	Yes	No	Patient was not administered cytotec	Patient was not induced	Patient was not induced	Patient was not induced	Patient was not induced	Patient was not induced	2024-04-01	Patient was not induced	artificial	meconium stained	yes	No	regular	111-159	no	No	Spontaneous vaginal delivery (SVD)	C/S not done	no	No	no	mother alive and discharged
5/21/2021 16:16:11	2	2020-01-01		441809	26-30	Unemployed	Primary	Married/Husband	Makueni	2	3	38-41	Was done	A	11.7	positive	Non-reactive	Non-reactive	Were done	123	85	36.5	113	19	Postdate	Yes	Yes	Induction of labour	Prolonged pregnancy: 40 to 40 weeks 6 days	Dinoprostone	3	2024-10-06	less than 12 hours	2024-04-01	2024-04-01	spontaneous	clear	no	No	regular	111-159	no	Yes	Caesarean section	other	no	No	no	mother alive and discharged
5/24/2021 10:02:25	2	2020-03-01		446549	36-40	Unemployed	Primary	Married/Husband	Githunguri	3	4	38-41	Was done	B	B	positive	Non-reactive	Non-reactive	Were done	106	64	36.3	74	20LAPS	LAPS	Yes	Yes	Induction of labour	other	Dinoprostone	3	2024-05-02	less than 12 hours	2024-07-05	2024-04-01	artificial	clear	yes	No	regular	111-159	Yes	No	Spontaneous vaginal delivery (SVD)	C/S not done	no	No	no	mother alive and discharged
5/24/2021 10:04:47	1	2020-02-01		443975	26-30	Salaried	Secondary	Married/Husband	Mathare north	0	1	42 and above	Was done	AB	10.7	positive	Non-reactive	Non-reactive	Were done	130	180	36.7	85	21	POSTDATISM	Yes	Yes	Induction of labour	Prolonged pregnancy: 42 weeks and above	Dinoprostone	3	It was a failed induction - patient did not reach 4 cm	less than 12 hours	2024-07-05	2024-07-05	Not indicated	clear	yes	No	irregular	111-159	Yes		Caesarean section	Failed Induction	no	No	no	mother alive and discharged
5/24/2021 10:08:23	4	2020-03-01		446573	18-25	Unemployed	Secondary	Married/Husband	Ndumberi	0	1	42 and above	Was done	O	10.8	positive	Non-reactive	Non-reactive	Were done	121	71	36.8	87	28	Post dates	Yes	Yes	Patient was not administered cytotec	Prolonged pregnancy: 42 weeks and above	Dinoprostone	3	16 and above	24-48 hours	2024-04-01	2024-04-01	artificial	clear	no	No	regular	111-159	no	No	Spontaneous vaginal delivery (SVD)	C/S not done	no	No	no	mother alive and discharged
5/24/2021 10:14:46	1	2020-02-01		444548	41-45	Salaried	Secondary	Married/Husband	Kiambu	3	4	38-41	Was done	B	11.7	positive	Non-reactive	Non-reactive	Were done	133	87	36.6	85	20	POSTDATISM	Yes	Yes	Induction of labour	Prolonged pregnancy: 41 - 41 weeks 6 days	Dinoprostone	1	1	less than 12 hours	2024-04-01	2024-04-01	artificial	clear	no	No	regular	111-159	Yes	Yes	Spontaneous vaginal delivery (SVD)	C/S not done	no	No	no	mother alive and discharged
5/24/2021 10:20:23	2	2020-02-01		445627	41-45	Self employed	Primary	Married/Husband	Kiambaa	3	4	38-41	Was done	A	13.2	positive	Non-reactive	Non-reactive	Were done	114	65	Not indicated	91	22	LAPs+DOL	No	Yes	Induction of labour	medical complications: premature rupture of membranes	Dinoprostone	3	2024-05-02	less than 12 hours	8 and above	8 and above	Patient went for CS after failed induction	clear	yes	Partograph not filled		111-159	Patient delivered by C/S	No	Caesarean section	Failed Induction	no	No	no	mother alive and discharged
5/24/2021 10:21:43	3	2020-02-01		445186	18-25	Self employed	0	Other next of kin indicated	Lucky Summer	0	1	38-41	Was done	A	11.3g/dl	positive	Non-reactive	Non-reactive	Were done	117	82	36.5	72b/m	19b/m	Postdatism	Yes	Yes	Patient was not administered cytotec	Prolonged pregnancy: 41 - 41 weeks 6 days	Dinoprostone	3	2015-11-01	13-24 hours	2024-04-01	2024-04-01	artificial	clear	no	No	regular	111-159	no	No	Spontaneous vaginal delivery (SVD)	C/S not done	no	No	no	mother alive and discharged
5/24/2021 10:25:09	4	2020-03-01		447888	36-40	Unemployed	Primary	Married/Husband	Githiga	4	5 and above	38-41	Was done	O	12.8	positive	Non-reactive	Non-reactive	Were done	118	81	36	110	20	LAPs in postdates	Yes	Yes	Patient was not administered cytotec	Prolonged pregnancy: 41 - 41 weeks 6 days	Dinoprostone	2	2024-05-02	less than 12 hours	2024-07-05	2024-07-05	spontaneous	clear	no	No	regular	111-159	no	No	Spontaneous vaginal delivery (SVD)	C/S not done	no	No	no	mother alive and discharged
5/24/2021 10:37:42	2	2020-03-01		446630	26-30	Unemployed	Secondary	Married/Husband	Ruiru	1	2	38-41	Was done	O	14.9	positive	Non-reactive	Non-reactive	Were done	136	76	36.1	94	18	LAP	Yes	Yes	Induction of labour	medical complications: pre-eclampsia	Misoprostol	4		less than 12 hours	2024-07-05	2024-07-05	artificial	N/A	yes	No	regular	111-159	no	Yes	Spontaneous vaginal delivery (SVD)	C/S not done	no	No	no	mother alive and discharged
5/24/2021 10:42:48	1	2020-06-01		453418	18-25	Unemployed	Primary	Other next of kin indicated	Kahawa west	0	1	42 and above	Was done	B	11.6	positive	Non-reactive	Non-reactive	Were done	117	85	36.7	95	18	POSTDATISM	Yes	Yes	Induction of labour	Prolonged pregnancy: 42 weeks and above	Dinoprostone	3	It was a failed induction - patient did not reach 4 cm	13-24 hours	2024-07-05	2024-07-05	Patient went for CS after failed induction	clear	yes	Partograph not filled	regular	111-159	Patient delivered by C/S	No	Caesarean section	Failed Induction	no	No	no	mother alive and discharged
5/24/2021 10:43:10	3	2020-10-01	461602	4616/02	31-35	Unemployed	Primary	Other next of kin indicated	Riabai	4	5 and above	38-41	Was done	B	11.4g/dl	positive	Non-reactive	Non-reactive	Were done	102	70	36.2	93b/m	20b/m	DOL and LAPS	Yes	Yes	Induction of labour	medical complications: premature rupture of membranes	Misoprostol	5	2015-11-01	13-24 hours	2024-04-01	2024-04-01	spontaneous	clear	no	No	regular	111-159	Yes	No	Spontaneous vaginal delivery (SVD)	C/S not done	no	No	no	mother alive and discharged
5/24/2021 10:57:07	2	2020-07-01		456613	26-30	Self employed	Tertiary	Married/Husband	Zimmerman	1	2	38-41	Was done	O		positive	Non-reactive	Non-reactive	Were done	116	65	36.6	74	18	Post dates	Yes	Yes	Induction of labour	Prolonged pregnancy: 40 to 40 weeks 6 days	Dinoprostone	3	2024-05-02	less than 12 hours	2024-04-01	2024-04-01	artificial	clear	yes	No	regular	111-159	Yes	No	Spontaneous vaginal delivery (SVD)	C/S not done	no	No	no	mother alive and discharged
5/24/2021 10:59:32	1	2020-07-01		455368	18-25	Unemployed	Tertiary	Married/Husband	Njoro	1	2	28-34	Was done	AB	11.6	positive	Non-reactive	Non-reactive	Were done	144	105	36.6	91	20	IUFD	Yes	Yes	Induction of labour	medical complications: fetal anomalies	Dinoprostone	3	1	less than 12 hours	2024-04-01	2024-04-01	N/A	clear	yes	No			Yes	No	Spontaneous vaginal delivery (SVD)	C/S not done	no	No	no	mother alive and discharged
5/24/2021 11:05:04	4	2020-05-01		452339	26-30	Self employed	Secondary	Married/Husband	Githurai 45	1	2	38-41	Was done	B	12.5	positive	Non-reactive	Non-reactive	Were done	108	80	36.7	90	22	LAPs in Postdates	No	Yes	Patient was not administered cytotec	Prolonged pregnancy: 40 to 40 weeks 6 days	Dinoprostone	3	It was a failed induction - patient did not reach 4 cm	24-48 hours	8 and above	2024-07-05	Patient went for CS after failed induction	N/A	no	Partograph not filled	regular	111-159	Patient delivered by C/S	No	Caesarean section	Failed Induction	no	No	no	mother alive and discharged
5/24/2021 11:06:04	6	2019-12-01		440528	18-25	Unemployed	Tertiary	single	Githunguri	0	1	38-41	Was done	A	13.6	positive	Non-reactive	Non-reactive	Were done	135	66	36.5	118	28	Primigravida @ 41weeks and 6 days with candidiasis and UTI	Yes	Yes	Patient was not administered cytotec	Prolonged pregnancy: 41 - 41 weeks 6 days	Dinoprostone	3	2015-11-01	less than 12 hours	2024-07-05	2024-07-05	artificial	clear	no	No	irregular	111-159	no	Yes	Caesarean section	prolonged labour	yes	No	no	mother alive and discharged
5/24/2021 11:07:39	5	2020-02-01		444928	18-25	Self employed	0	Married/Husband	Kahawa west	0	1	38-41	Was done	B	12.9	positive	Non-reactive	Non-reactive	Were done	109	79	37	98	20	Primigravida@41/40in LPL	Yes	Yes	Patient was not administered cytotec	Prolonged pregnancy: 41 - 41 weeks 6 days	Dinoprostone	3	16 and above	24-48 hours	2024-07-05	2024-04-01	artificial	clear	no	No	regular	111-159	no	No	Spontaneous vaginal delivery (SVD)	C/S not done	no	No	no	mother alive and discharged
5/24/2021 11:08:52	3	2020-06-01		453884	26-30	Self employed	None	Married/Husband	Githunguri	1	2	42 and above	Was done	B	14.4g/dl	positive	Non-reactive	Non-reactive	Not done	0	0	0	0	0	Laps with reduced fetal mvmts	Yes	Yes	Induction of labour	Prolonged pregnancy: 42 weeks and above	Misoprostol	4	16 and above	13-24 hours	2024-07-05	2024-07-05	spontaneous	clear	no	No	regular	111-159	no	No	Spontaneous vaginal delivery (SVD)	C/S not done	no	No	no	mother alive and discharged
5/24/2021 11:12:37	1	2020-07-01		454982	18-25	Unemployed	Tertiary	Married/Husband	Limuru	0	1	38-41	Was done	O	13.4	positive	Non-reactive	Non-reactive	Were done	127	77	36.5	88	18	POSTDATISM	Yes	Yes	Induction of labour	Prolonged pregnancy: 41 - 41 weeks 6 days	Dinoprostone	3	2024-05-02	less than 12 hours	2024-04-01	2024-04-01	spontaneous, artificial	clear	yes	No	Not indicated	111-159	no	Yes	Spontaneous vaginal delivery (SVD)	C/S not done	no	No	no	mother alive and discharged
5/24/2021 11:17:52	2	2020-07-01		455991	31-35	0	0	Married/Husband	Limuru	3	4	38-41	Was done	B	14.6	positive	Non-reactive	Non-reactive	Were done	149	96	36.3	88	20	PET	Yes	Yes	Induction of labour	medical complications: pre-eclampsia	Dinoprostone	2	2024-10-06	less than 12 hours	2024-04-01	2024-04-01	artificial	N/A	yes	No	regular	111-159	Yes	No	Spontaneous vaginal delivery (SVD)	C/S not done		No	no	mother alive and discharged
5/24/2021 11:31:40	1	2020-08-01		457975	18-25	Unemployed	Tertiary	Married/Husband	Zimmerman	0	2	38-41	Was done	A	12	positive	Non-reactive	Non-reactive	Were done	128	85	36.4	94	18	LAPA- POSTDATISM	Yes	Yes	Induction of labour	Prolonged pregnancy: 41 - 41 weeks 6 days	Dinoprostone	3	2024-05-02	less than 12 hours	2024-04-01	2024-04-01	artificial	clear	yes	No	regular	111-159	no	No	Caesarean section	other	no	No	no	mother alive and discharged
5/24/2021 11:34:37	2	2020-07-01		456875	18-25	0		single	Muhoroni	0	1	38-41	Was done	O	13.1	positive	Non-reactive	Non-reactive	Were done			36.6	138	20	Eclampsia	No	Yes	Induction of labour	medical complications: pre-eclampsia	Dinoprostone	3	2024-05-02	13-24 hours	8 and above	8 and above	Patient went for CS after failed induction	N/A	yes	Partograph not filled	irregular	111-159	Patient delivered by C/S	No	Caesarean section	other	yes	Yes	no	mother alive and discharged
5/24/2021 11:41:30	4	2020-07-01		456100	31-35	Unemployed	Secondary	Married/Husband	Mlango kubwa	1	3	38-41	Was done	AB	10.6	positive	Non-reactive	Non-reactive	Were done	143	93	36.7	95	18	High BP	No	No		medical complications: pre-eclampsia	Dinoprostone	3	It was a failed induction - patient did not reach 4 cm	24-48 hours	2024-07-05	2024-07-05	Patient went for CS after failed induction	N/A	no	Partograph not filled	regular	111-159	Patient delivered by C/S	No	Caesarean section	Failed Induction	no	No	no	mother alive and discharged
5/24/2021 11:42:03	3	2020-07-01		457177	18-25	Unemployed	Tertiary	Married/Husband	Pangani	0	1	42 and above	Was done	B	12.3g/dl	positive	Non-reactive	Non-reactive	Were done	116	61	36.3	70	25	Post datism	Yes	Yes	Patient was not administered cytotec	Prolonged pregnancy: 42 weeks and above	Dinoprostone	3	16 and above	13-24 hours	2024-04-01	2024-04-01	spontaneous	clear	no	No	regular	111-159	no	No	Spontaneous vaginal delivery (SVD)	C/S not done	no	No	no	mother alive and discharged
5/24/2021 11:49:46	1	2020-07-01		457622	18-25	Unemployed	Secondary	Other next of kin indicated	Limuru	0	1	38-41	Was done	A	13.1	positive	Non-reactive	Non-reactive	Were done	132	66	36.8	96	26	Postdatism with laps	Yes	Yes	Induction of labour	Prolonged pregnancy: 41 - 41 weeks 6 days	Dinoprostone	3	1	less than 12 hours	2024-04-01	2024-04-01	Patient went for CS after failed induction	meconium stained	yes	No	regular	111-159	Yes	No	Caesarean section	Failed Induction	no	No	no	mother alive and discharged
5/24/2021 11:53:11	3	2020-09-01		460673	18-25	Unemployed	Secondary	Other next of kin indicated	Githurai 44	0	1	38-41	Was done	A	11.8g/dl	positive	Non-reactive	Non-reactive	Were done	118	65	36.1	86b/m	20b/m	DOL at term	Yes	Yes	Induction of labour	medical complications: premature rupture of membranes	Misoprostol	5	2015-11-01	13-24 hours	2024-04-01	2024-04-01	spontaneous	clear	no	No	regular	111-159	no	No	Spontaneous vaginal delivery (SVD)	C/S not done	no	No	no	mother alive and discharged
5/24/2021 11:53:27	5	2020-08-01		458181	26-30	Self employed	Tertiary	Other next of kin indicated	Kahawa wes	0	2	38-41	Was done	A	12.8	positive	Non-reactive	Non-reactive	Were done	114	78	36.1	93	18	Para LAPS&DOL	Yes	Yes	Induction of labour	medical complications: premature rupture of membranes	Misoprostol	4	2024-10-06	less than 12 hours	2024-04-01	2024-04-01	spontaneous	clear	yes	No	regular	111-159	no	No	Spontaneous vaginal delivery (SVD)	C/S not done	no	No	no	mother alive and discharged
5/24/2021 11:58:42	6	2020-10-01		461510	18-25	Unemployed	Tertiary	Married/Husband	Kariobangi south	0	1	38-41	Was done	A	11.7	positive	Non-reactive	Non-reactive	Were done	131	74	36.1	90	20	DOL 1/7	Yes	Yes	Patient was not administered cytotec	medical complications: premature rupture of membranes	Misoprostol	1	2024-10-06	less than 12 hours	2024-07-05	2024-07-05	artificial	clear	no	No	Not indicated	111-159	no	No	Caesarean section	Non-reassuring fetal state	no	No	no	mother alive and discharged
5/24/2021 12:00:14	4	2020-09-01		460824	18-25	Self employed	Secondary	Married/Husband	Mwihoko	1	2	42 and above	Was done	A	11.7	positive	Non-reactive	Non-reactive	Were done	136	81	36.3	132	22	Post datism	Yes	Yes	Patient was not administered cytotec	Prolonged pregnancy: 42 weeks and above	Dinoprostone	3	2024-10-06	13-24 hours	2024-04-01	2024-04-01	spontaneous	clear	no	No	regular	111-159	no	No	Spontaneous vaginal delivery (SVD)	C/S not done	no	No	no	mother alive and discharged
5/24/2021 12:04:04	2	2020-09-01		459771	36-40	Self employed	Primary	0	Githunguri	1	2	35-37	Was done	O	11.6	positive	Non-reactive	Non-reactive	Were done	154	88	37.1	86	19	Dol	Yes	Yes	Induction of labour	IUFD (foetal death)	Misoprostol	1	2024-05-02	less than 12 hours	2024-07-05	2024-07-05	N/A	N/A	yes	No	Not indicated			No	Spontaneous vaginal delivery (SVD)		no	No	no	mother alive and discharged
5/24/2021 12:04:17	3	2020-09-01		459675	18-25	Unemployed	Tertiary	Married/Husband	Kasarani	0	1	38-41	Was done	O	11.7g/dl	positive	Non-reactive	Non-reactive	Were done	180	116	36.2	95b/m	22b/m	Pre-eclampsia	No	Yes	Patient was not administered cytotec	medical complications: pre-eclampsia	Dinoprostone	3	It was a failed induction - patient did not reach 4 cm	24-48 hours		8 and above	Patient went for CS after failed induction	meconium stained	no	No	regular	111-159	Patient delivered by C/S	No	Caesarean section	Failed Induction	no	No	no	mother alive and discharged
5/24/2021 12:08:50	1	2019-07-01		425374	31-35	Unemployed	Primary	Married/Husband	Kiambururu	3	4	35-37	Was done	O	13.7	positive	Non-reactive	Non-reactive	Were done	148	112	36.3	95	21	Generalized	Yes	Yes	Induction of labour	other	Dinoprostone	3	2024-05-02	less than 12 hours	2024-07-05	2024-07-05	artificial	clear	yes	No	regular	111-159	Patient delivered by C/S	No	Caesarean section	other	no	No	no	mother alive and discharged
5/24/2021 12:16:09	1	2020-05-01		451461	18-25	Unemployed	Secondary	Other next of kin indicated	Kasarani	0	1	38-41	Was done	O	11.3	positive	Non-reactive	Non-reactive	Were done	119	76	36.1	103	20	Laps	Yes	No	Patient was not administered cytotec	0	Patient was not induced	Patient was not induced	Patient was not induced	Patient was not induced	2024-04-01	Patient was not induced	spontaneous	clear	no	No	regular	111-159	no	No	Spontaneous vaginal delivery (SVD)	C/S not done	no	No	no	mother alive and discharged
5/24/2021 12:19:12	2	2020-08-01		457987	18-25	Unemployed	Tertiary	Married/Husband	Kahawa west	0	1	38-41	Was done	A	15.2	positive	Non-reactive	Non-reactive	Were done	164	81	35.2	102	22	LAPS	Yes	No	0	0	Patient was not induced	Patient was not induced	Patient was not induced	Patient was not induced	2024-04-01	Patient was not induced	artificial, N/A	meconium stained	no	No	regular	111-159	Yes	No	Spontaneous vaginal delivery (SVD)	C/S not done		No	no	mother alive and discharged
5/24/2021 12:23:50	4	2020-02-01		443815	18-25	Salaried	Secondary	Married/Husband	Kiambu	0	1	35-37	Was done	A	12.5	positive	Non-reactive	Non-reactive	Were done	117	85	36.2	90	24	DOL	Yes	No	Patient was not administered cytotec	Patient was not induced	Patient was not induced	Patient was not induced	Patient was not induced	Patient was not induced	2024-04-01	Patient was not induced	spontaneous	clear	no	No	regular	111-159	no	No	Spontaneous vaginal delivery (SVD)	C/S not done	no	No	no	mother alive and discharged
5/24/2021 12:25:07	1	2020-06-01		453473	26-30	Salaried	Tertiary	Married/Husband	Ruaka	1	2	35-37	Was done	O	10.9	positive	Non-reactive	Non-reactive	Were done	122	86	37	125	22	DOL with LAPS	Yes	No	Patient was not administered cytotec, 0	Patient was not induced	Patient was not induced	Patient was not induced	Patient was not induced	Patient was not induced	2024-04-01	2024-04-01	spontaneous	clear	yes	No	regular	111-159	no	Yes	Spontaneous vaginal delivery (SVD)	C/S not done	no	No	no	mother alive and discharged
5/24/2021 12:25:58	3	2020-06-01		453270	31-35	Self employed	Tertiary	Married/Husband	Kamirithu	4	5 and above	35-37		O	12g/dl	positive	Non-reactive	Non-reactive	Were done	104	73	36.6	109	20	BBA	No	No	Patient was not administered cytotec	Patient was not induced	Patient was not induced	Patient was not induced	Patient was not induced	Patient was not induced	8 and above	Patient was not induced	spontaneous	clear	no	Partograph not filled	regular	111-159	no	No	Spontaneous vaginal delivery (SVD)	C/S not done	no	No	no	mother alive and discharged
5/24/2021 12:26:00	2	2020-05-01		452673	18-25	Unemployed	Secondary	Married/Husband	Githurai	0	1	35-37	Was done	B	10.6	positive	Non-reactive	Non-reactive	Were done	134	92	36.7	103	24	APL	Yes	No	Patient was not administered cytotec	Patient was not induced	Patient was not induced	Patient was not induced	Patient was not induced	Patient was not induced	2024-04-01	Patient was not induced	spontaneous, artificial	clear	yes	No	regular	111-159	no	No	Spontaneous vaginal delivery (SVD)	C/S not done	no	No	no	mother alive and discharged
5/24/2021 12:27:44	5	2020-06-01		453365	26-30	Self employed	Secondary	Other next of kin indicated	Ndumberi	0	1	38-41	Was done	B	11.5	positive	Non-reactive	Non-reactive	Were done	153	101	36.7	108	22	PET coot severe features	Yes	Yes	Patient was not administered cytotec	medical complications: pre-eclampsia	Dinoprostone	2	16 and above	48-72 hours	2024-04-01	2024-04-01	spontaneous	meconium stained	no	No	regular	111-159	no	No	Spontaneous vaginal delivery (SVD)	C/S not done	no	No	no	mother alive and discharged
5/24/2021 12:27:45	6	2020-06-01		453375	41-45	Unemployed	Primary	Married/Husband	Riabai	2	3	38-41	Was done	O	12.4	positive	Non-reactive	Non-reactive	Were done	141	84	36.6	86	20	LAPS and back pain	Yes	No	0	Patient was not induced	Patient was not induced	Patient was not induced	Patient was not induced	Patient was not induced	2024-04-01	Patient was not induced	N/A	N/A	no	No	regular	111-159	no	No	Spontaneous vaginal delivery (SVD)	C/S not done	no	No	no	mother alive and discharged
5/24/2021 12:30:26	4	2020-02-01		444847	31-35	Self employed	Secondary	Married/Husband	Mwihoko	3	4	38-41	Was done	O	11.7	positive	Non-reactive	Non-reactive	Were done	118	80	36.6	86	21	LAPs	Yes	No	Patient was not administered cytotec	Patient was not induced	Patient was not induced	Patient was not induced	Patient was not induced	Patient was not induced	2024-04-01	Patient was not induced	spontaneous	clear	no	No	regular	111-159	no	No	Spontaneous vaginal delivery (SVD)	C/S not done	no	No	no	mother alive and discharged
5/24/2021 12:31:05	1	2020-06-01		454233	18-25	Unemployed	Secondary	Married/Husband	Kangoya	0	1	28-34	Was done	A	11.9	positive	Non-reactive	Non-reactive	Were done	121	80	36.7	97	22	PROM	Yes	No	Patient was not administered cytotec	Patient was not induced	Patient was not induced	Patient was not induced	Patient was not induced	Patient was not induced	2024-04-01	2024-04-01	spontaneous	clear	yes	No	regular	111-159	Yes	Yes	Spontaneous vaginal delivery (SVD)	C/S not done	no	No	no	mother alive and discharged
5/24/2021 12:32:31	2	2020-07-01		456833	31-35	Unemployed	Tertiary	Married/Husband	Kiamumbi	2	4	38-41	Was done	O	9.4	positive	Non-reactive	Non-reactive	Were done	142	82	36.7	90	18	LAPS	Yes	No	0	Patient was not induced	Patient was not induced	Patient was not induced	Patient was not induced	Patient was not induced		2024-04-01	spontaneous	clear	yes	No	regular	111-159	no	No	Spontaneous vaginal delivery (SVD)	C/S not done	no	No	no	mother alive and discharged
5/24/2021 12:33:37	3	2020-07-01		456020	18-25	Salaried	Primary	Other next of kin indicated	Thindigua	0	1	38-41	Was done	A	13.3	positive	Non-reactive	Non-reactive	Were done	80	52	36.4	82	20	BBA	No	No	Patient was not administered cytotec	Patient was not induced	Patient was not induced	Patient was not induced	Patient was not induced	Patient was not induced	2024-04-01	Patient was not induced	spontaneous	clear	no	Partograph not filled	regular	111-159	no	No	Spontaneous vaginal delivery (SVD)	C/S not done	yes	Yes	no	mother alive and discharged
5/24/2021 12:36:36	4	2020-01-01		443225	36-40	Self employed	Secondary	Married/Husband	Ruiru	2	3	38-41	Was done	A	11.4	positive	Non-reactive	Non-reactive	Were done	105	59	37	70	22	2PSC with postdates	No	No	Patient was not administered cytotec	Patient was not induced	Patient was not induced	Patient was not induced	Patient was not induced	Patient was not induced	2024-04-01	Patient was not induced	N/A	N/A	no	Partograph not filled	regular	111-159	Patient delivered by C/S	No	Caesarean section	other	no	No	no	mother alive and discharged
5/24/2021 12:40:21	2	2020-08-01		458287	18-25	Unemployed	Secondary	Married/Husband	Mumias	1	2	38-41	Was done	AB	11.3	positive	Non-reactive	Non-reactive	Were done	123	71	36.2	76	19	LAPs with DOL		No	0	Patient was not induced	Patient was not induced	Patient was not induced	Patient was not induced	Patient was not induced	2024-04-01	Patient was not induced	spontaneous	clear	no	No	regular	111-159	no	No	Spontaneous vaginal delivery (SVD)	C/S not done	no	No	no	mother alive and discharged
5/24/2021 12:42:47	1	2020-07-01		457588	26-30	Unemployed	Secondary	Married/Husband	Mlango kubwa	1	2	35-37	Was done	O	13.4	positive	Non-reactive	Non-reactive	Were done	157	120	36.4	91	19	Blood pressure	Yes	No	Patient was not administered cytotec	Patient was not induced	Patient was not induced	Patient was not induced	Patient was not induced	Patient was not induced	2024-07-05	2024-07-05	spontaneous	clear	no	No	regular	111-159	Yes	Yes	Spontaneous vaginal delivery (SVD)	C/S not done	no	No	no	mother alive and discharged
5/24/2021 12:45:18	6	2020-07-01		456835	18-25	Unemployed	Secondary	Married/Husband	Kamuchege	0	1	38-41	Was done	A	13.5	positive	Non-reactive	Non-reactive	Were done	109	60	36.1	86	22	Post dates and APL	Yes	No	Patient was not administered cytotec	Patient was not induced	Patient was not induced	Patient was not induced	Patient was not induced	Patient was not induced	2024-04-01	Patient was not induced	spontaneous	N/A	no	No		111-159	no	No	Spontaneous vaginal delivery (SVD)	C/S not done	no	No	no	mother alive and discharged
5/24/2021 12:45:55	4	2020-02-01		445113	26-30	Self employed	Secondary	Married/Husband	Kamondo	1	2	38-41	Was done	AB	12.8	positive	Non-reactive	Non-reactive	Were done	121	64	36.2	92	20	LAPs	Yes	No	Patient was not administered cytotec	Patient was not induced	Patient was not induced	Patient was not induced	Patient was not induced	Patient was not induced	2024-04-01	Patient was not induced	artificial	clear	no	No	regular	111-159	no	No	Spontaneous vaginal delivery (SVD)	C/S not done	no	No	no	mother alive and discharged
5/24/2021 12:45:59	5	2020-08-01		458581	26-30	Self employed	Tertiary	Married/Husband	Roysambu	0	1	35-37	Was done	O	10.1	positive	Non-reactive	Non-reactive	Were done	129	87	36	81	20	ARM	Yes	Yes	Patient was not administered cytotec	Patient was not induced	Patient was not induced	Patient was not induced	Patient was not induced	Patient was not induced	2024-04-01	Patient was not induced	spontaneous	clear	no	No	Not indicated	111-159	Yes	No	Spontaneous vaginal delivery (SVD)	C/S not done	no	No	no	mother alive and discharged
5/24/2021 12:47:02	3	2020-08-01		458281	18-25	Unemployed	Secondary	Married/Husband	Kahawa west	0	1	38-41	Was done	A	11.5g/dl	negative	Non-reactive	Non-reactive	Were done	160	94	36.2	109	25	LAPs	Yes	No	Patient was not administered cytotec	Patient was not induced	Patient was not induced	Patient was not induced	Patient was not induced	Patient was not induced	2024-04-01	Patient was not induced	artificial	clear	no	No	regular	111-159	no	No	Spontaneous vaginal delivery (SVD)	C/S not done	no	No	no	mother alive and discharged
5/24/2021 12:50:45	2	Number incomplete		45	18-25	Self employed	Primary	Married/Husband	Mumoni	0	1	38-41	Was done	O	11	positive	Non-reactive	Non-reactive	Were done	125	70	36.6	715	20	Laps	Yes	Yes	0	Patient was not induced	Patient was not induced	Patient was not induced	Patient was not induced	Patient was not induced		2024-04-01	artificial	meconium stained	no	No	regular	111-159	no	No	Caesarean section	other	no	No	no	mother alive and discharged
5/24/2021 12:53:53	4	2020-06-01		452709	26-30	Salaried	Secondary	Other next of kin indicated	Membley	0	1	38-41	Was done	B	12.6	positive	Non-reactive	Non-reactive	Were done	124	90	36.7	96	20	APL	Yes	No	Patient was not administered cytotec	Patient was not induced	Patient was not induced	Patient was not induced	Patient was not induced	Patient was not induced	2024-04-01	Patient was not induced	artificial	meconium stained	no	No	regular	111-159	no	No	Spontaneous vaginal delivery (SVD)	C/S not done	no	No	no	mother alive and discharged
5/24/2021 12:56:26	1	2020-09-01		460625	18-25	Unemployed	Secondary	Married/Husband	Mathare nairobi	0	1	38-41	Was done	O	10.4	positive	Non-reactive	Non-reactive	Were done	133	78	35.6	92	22	Laps radiating to the back	Yes	No	Patient was not administered cytotec	Patient was not induced	Patient was not induced	Patient was not induced	Patient was not induced	Patient was not induced	2024-04-01	2024-04-01	spontaneous	clear	yes	No	regular	111-159	Yes	Yes	Spontaneous vaginal delivery (SVD)	C/S not done	no	No	no	mother alive and discharged
5/24/2021 12:56:45	3	2020-09-01		460521	31-35	Unemployed	Primary	Married/Husband	Githurai 45	1	3	38-41	Was done	O	13g/dl	positive	Non-reactive	Non-reactive	Were done	147	88	36.5	94	18	LAPs	Yes	No	Patient was not administered cytotec	Patient was not induced	Patient was not induced	Patient was not induced	Patient was not induced	Patient was not induced	2024-04-01	Patient was not induced	spontaneous	clear	no	No	regular	111-159	no	No	Spontaneous vaginal delivery (SVD)	C/S not done	no	No	no	mother alive and discharged
5/24/2021 12:57:24	2	2020-09-01		460226	31-35	0	Secondary	Married/Husband	Mathare	5 and above	5 and above	42 and above	Was done	O	11.8	positive	Non-reactive	Non-reactive	Were done	112	70	36.4	117	24	Laps	Yes	No	Patient was not administered cytotec	Patient was not induced	Patient was not induced	Patient was not induced	Patient was not induced	Patient was not induced	2024-04-01	Patient was not induced	spontaneous	clear	yes	No	regular	111-159	no	No	Spontaneous vaginal delivery (SVD)	C/S not done	no	No	no	mother alive and discharged
5/24/2021 12:58:46	6	2020-07-01		457267	18-25	Unemployed	Secondary	Other next of kin indicated	Ziwani	0	1	38-41	Was done	O	12.2	positive	Non-reactive	Non-reactive	Were done	108	69	36.5	91	22	LAPS	Yes	No	Patient was not administered cytotec	Patient was not induced	Patient was not induced	Patient was not induced	Patient was not induced	Patient was not induced	2024-04-01	Patient was not induced	artificial	clear	no	No	Not indicated	111-159	no	No	Spontaneous vaginal delivery (SVD)	C/S not done	no	No	no	mother alive and discharged
5/24/2021 13:01:12	1	2020-10-01		461283	41-45	Unemployed	None	Married/Husband	Mwihiko	3	4	38-41	Was done	A	10.8	positive	Non-reactive	Non-reactive	Were done	166	93	36.1	82	18	DOL with LAPS	Yes	No	Patient was not administered cytotec	Patient was not induced	Patient was not induced	Patient was not induced	Patient was not induced	Patient was not induced	2024-04-01	2024-04-01	spontaneous	meconium stained	yes	No	regular	111-159	Yes	No	Spontaneous vaginal delivery (SVD)	C/S not done	no	No	no	mother alive and discharged
5/24/2021 13:02:53	5	2020-09-01		460924	18-25	Self employed	0	Married/Husband		0	1	38-41	Was done	O	11.9	positive	0	0		106		62	87	20	Para0+0G1 with LAPS	Yes	No	Patient was not administered cytotec	Patient was not induced	Patient was not induced	Patient was not induced	Patient was not induced	Patient was not induced	2024-04-01	Patient was not induced	artificial	meconium stained	no	No	irregular	111-159	Patient delivered by C/S	No	Caesarean section	Non-reassuring fetal state	no	No	no	mother alive and discharged
5/24/2021 13:15:40	6	2020-10-01		461383	18-25	Unemployed	Secondary	Married/Husband	Githurai	2	3	38-41	Was done	O	15	positive	Non-reactive	Non-reactive	Were done	116	75	35.2	94	20	LAPS /APL	Yes	No	Patient was not administered cytotec	Patient was not induced	Patient was not induced	Patient was not induced	Patient was not induced	Patient was not induced	2024-04-01	2024-04-01	N/A	N/A	no	No	Not indicated	111-159	no	No	Spontaneous vaginal delivery (SVD)	C/S not done	no	No	no	mother alive and discharged
5/24/2021 13:18:06	5	2020-10-01		461489	18-25	0	Secondary	Married/Husband	Githurai 44	0	1	38-41	Was done	B	12.3	positive	Non-reactive	Non-reactive	Were done	111	77	35.8	89	24	LAPS	Yes	No	Patient was not administered cytotec	Patient was not induced	Patient was not induced	Patient was not induced	Patient was not induced	Patient was not induced	2024-04-01	Patient was not induced	spontaneous	clear	no	No	regular	111-159	no	No	Spontaneous vaginal delivery (SVD)	C/S not done	no	No	no	mother alive and discharged
5/24/2021 13:33:26	5	2020-11-01		463357	18-25	Unemployed	Primary	Married/Husband	Kamai	1	2	35-37	Was done	B	11.9	positive	Non-reactive	Non-reactive	Were done	110	70	36.6	84	30	Meconium grade I	Yes	No	Patient was not administered cytotec	Patient was not induced	Patient was not induced	Patient was not induced	Patient was not induced	Patient was not induced	2024-04-01	Patient was not induced	spontaneous	meconium stained	no	No	Not indicated	111-159	Yes	No	Spontaneous vaginal delivery (SVD)	C/S not done	no	No	no	mother alive and discharged
5/24/2021 13:39:28	6	2020-10-01		461486	18-25	Self employed	Secondary	Other next of kin indicated	Karunga	0	1	38-41	Was done	B	12	positive	Non-reactive	Non-reactive	Were done	105	68	36.4	113	18	DOL	No	No	Patient was not administered cytotec	Patient was not induced	Patient was not induced	Patient was not induced	Patient was not induced	Patient was not induced	2024-04-01	Patient was not induced	N/A	N/A	no	Partograph not filled	Not indicated	111-159	Patient delivered by C/S	No	Caesarean section	Non-reassuring fetal state	yes	No	no	mother alive and discharged
5/24/2021 13:45:23	5	2020-11-01		463557	18-25	Unemployed	0	Married/Husband	Ndumberi	0	1	38-41	Was done	O	13.6	positive	Non-reactive	Non-reactive	Were done	122	73	35.4	100	20	LAPS	Yes	No	Patient was not administered cytotec	Patient was not induced	Patient was not induced	Patient was not induced	Patient was not induced	Patient was not induced	2024-04-01	Patient was not induced	spontaneous	clear	no	No	regular	111-159	no	No	Spontaneous vaginal delivery (SVD)	C/S not done	no	No	no	mother alive and discharged
5/24/2021 14:21:53	1	2020-10-01		461283	41-45	Unemployed	None	Married/Husband	Mwihiko	3	4	38-41	Was done	A	10.8	positive	Non-reactive	Non-reactive	Were done	166	93	36.1	82	18	DOL with LPL	Yes	No	Patient was not administered cytotec	Patient was not induced	Patient was not induced	Patient was not induced	Patient was not induced	Patient was not induced	2024-04-01	2024-04-01	spontaneous	meconium stained	no	No	irregular	111-159	Yes	Yes	Spontaneous vaginal delivery (SVD)	C/S not done	no	No	no	mother alive and discharged
5/24/2021 14:27:19	6	2020-10-01		461289	31-35	Salaried	Secondary	Other next of kin indicated	Kiababu	2	3	38-41	Was done	O	13.9	positive	Non-reactive	Non-reactive	Were done	125	75	36.2	87	22	IUFD	Yes	No	Patient was not administered cytotec	Patient was not induced	Patient was not induced	Patient was not induced	Patient was not induced	Patient was not induced	2024-04-01	Patient was not induced	N/A	N/A	no	No	Not indicated	111-159	no	No	Spontaneous vaginal delivery (SVD)	C/S not done	no	No	no	mother alive and discharged
5/24/2021 14:42:30	1	2020-01-01		442220	<18	Unemployed	None	Married/Husband	Machakos	0	1		Was done	B	11.9	positive	Non-reactive	Non-reactive	Were done	126	86	37	86	20	LAPS	Yes	No	Patient was not administered cytotec	Patient was not induced	Patient was not induced	Patient was not induced	Patient was not induced	Patient was not induced	2024-04-01	2024-04-01	spontaneous	clear	yes	Partograph not filled	Not indicated		no	No	Spontaneous vaginal delivery (SVD)	C/S not done	no	No	no	mother alive and discharged
5/24/2021 14:43:17	6	2020-12-01		464360	36-40	Unemployed	Tertiary	Married/Husband	Kirigiti	2	3	38-41	Was done	A	9.8	positive	Non-reactive	Non-reactive	Were done	106	72	36.7	71	22	2nd stage	Yes	No	Patient was not administered cytotec	Patient was not induced	Patient was not induced	Patient was not induced	Patient was not induced	Patient was not induced	2024-04-01	Patient was not induced	N/A	N/A	no	Came in 2nd stage	Not indicated	111-159	no	No	Spontaneous vaginal delivery (SVD)	C/S not done	no	No	no	mother alive and discharged
5/24/2021 14:43:31	5	2020-11-01		463789	18-25	0	Secondary	Other next of kin indicated	Ngorongo	0	1	42 and above	Was done	B	10.2	positive	Non-reactive	Non-reactive	Were done	117	87	36.4	86	19	APL with meconium G1	Yes	No	Patient was not administered cytotec	Patient was not induced	Patient was not induced	Patient was not induced	Patient was not induced	Patient was not induced	2024-04-01	Patient was not induced	artificial	meconium stained	no	No	regular	111-159	no	No	Spontaneous vaginal delivery (SVD)	C/S not done	no	No	no	mother alive and discharged
5/24/2021 14:50:01	2	2020-11-01		463257	36-40	Self employed	Secondary	Married/Husband	Gathanga	2	3	38-41	Was done	A	11.5	positive	Non-reactive	Non-reactive	Were done	111	79	36.6	119	20	DOL	No		0	Patient was not induced	Patient was not induced	Patient was not induced	Patient was not induced	Patient was not induced	2024-07-05	Patient was not induced	artificial, N/A	N/A	yes	Partograph not filled	Not indicated	111-159	Patient delivered by C/S	No	Caesarean section	other	no	No	no	mother alive and discharged
5/24/2021 14:52:53	1	2020-02-01		444708	18-25	Unemployed	Tertiary	single	Ruiru	0	1	38-41	Was done	O	12.2	positive	Non-reactive	Non-reactive	Were done	88	50	36.2	70	20	LAPS	Yes	No	Patient was not administered cytotec	Patient was not induced	Patient was not induced	Patient was not induced	Patient was not induced	Patient was not induced	2024-04-01	2024-04-01	spontaneous	clear	no	No	regular	111-159	Yes	Yes	Spontaneous vaginal delivery (SVD)	other	no	No	no	mother alive and discharged
5/24/2021 14:54:48	5	2020-12-01		464160	26-30	Unemployed	Primary	Married/Husband	Baba Ndogo	2	3	38-41	Was done	B	14.1	positive	Non-reactive	Non-reactive	Were done	134	91	36.1	58	17	LAPS	Yes	No	Patient was not administered cytotec	Patient was not induced	Patient was not induced	Patient was not induced	Patient was not induced	Patient was not induced	2024-04-01	Patient was not induced	spontaneous	clear	no	No	regular	111-159	Yes	No	Spontaneous vaginal delivery (SVD)	C/S not done	no	No	no	mother alive and discharged
5/24/2021 14:57:20	4	2020-12-01		464159	31-35	Self employed	Secondary	Married/Husband	Ting'ang'o	1	2	38-41	Was done	AB	10.8	positive	Non-reactive	Non-reactive	Were done	94	68	36.4	98	18	LAPS	Yes	No	Patient was not administered cytotec	Patient was not induced	Patient was not induced	Patient was not induced	Patient was not induced	Patient was not induced	2024-04-01	Patient was not induced	artificial	clear	no	No	regular	111-159	no	No	Spontaneous vaginal delivery (SVD)	C/S not done	no	No	no	mother alive and discharged
5/24/2021 15:02:29	6	2020-01-01		441711	18-25	Self employed	Tertiary	Other next of kin indicated	Kiambururu	0	1	38-41	Was done	AB	11.4	positive	Non-reactive	Non-reactive	Were done	135	92	36.6	118	20	Laps	Yes	No	Patient was not administered cytotec	Patient was not induced	Patient was not induced	Patient was not induced	Patient was not induced	Patient was not induced	2024-04-01	Patient was not induced	artificial	clear	no	No	Not indicated	111-159	no	No	Spontaneous vaginal delivery (SVD)	C/S not done	no	No	no	mother alive and discharged
5/24/2021 15:02:56	2	2020-03-01		448479	18-25	Unemployed	0	Married/Husband	Kiambaa	0	1	38-41	Was done	B	12.8	positive	Non-reactive	Non-reactive	Were done	109	69		84	20	Laps,vaginal warts	Yes	No	0	Patient was not induced	Patient was not induced	Patient was not induced	Patient was not induced	Patient was not induced		Patient was not induced	N/A	N/A	yes	No	regular	111-159	no	No	Caesarean section	other		No	no	mother alive and discharged
5/24/2021 15:03:07	1	2020-03-01		447879	18-25	Unemployed	Primary	Married/Husband	Karunga	1	2		Was done	A	11.1	positive	Non-reactive	Non-reactive	Were done	111	83	36.4	90	22	LAPS	Yes	No	Patient was not administered cytotec	Patient was not induced	Patient was not induced	Patient was not induced	Patient was not induced	Patient was not induced	2024-04-01	2024-04-01	spontaneous	clear	yes	No	Not indicated	111-159	Yes	Yes	Spontaneous vaginal delivery (SVD)	C/S not done	no	No	no	mother alive and discharged
5/24/2021 15:04:04	4	2020-12-01		463968	26-30	Self employed	Primary	Married/Husband	Riaba	2	4	38-41	Was done	O	11	positive	Non-reactive	Non-reactive	Were done	109	63	36.4	91	20	LAPs and heavy show	Yes	No	Patient was not administered cytotec	Patient was not induced	Patient was not induced	Patient was not induced	Patient was not induced	Patient was not induced	2024-04-01	Patient was not induced	artificial	clear	no	No	Not indicated	111-159	no	No	Spontaneous vaginal delivery (SVD)	C/S not done	no	No	no	mother alive and discharged
5/24/2021 15:12:29	1	2020-03-01		446675	31-35	Unemployed	Secondary	Married/Husband	Ndumberi	1	2	38-41	Was done	0 - not indicated	Not indicated	0	0	Non-reactive	Not done	100	72	36.6	80	20	LAPS radiating to The back	No	No	Patient was not administered cytotec	Patient was not induced	Patient was not induced	Patient was not induced	Patient was not induced	Patient was not induced	2024-04-01	2024-04-01	spontaneous	N/A	yes	No	regular	111-159		Yes	Spontaneous vaginal delivery (SVD)	C/S not done	no	No	no	mother alive and discharged
5/24/2021 15:12:45	5	2020-03-01		447275	18-25	Unemployed	Secondary	Married/Husband	Embakasi	1	2	38-41	Was done	A	12.5	positive	Non-reactive	Non-reactive	Were done	130	85	36.1	107	20	LAPS	Yes	No	Patient was not administered cytotec	Patient was not induced	Patient was not induced	Patient was not induced	Patient was not induced	Patient was not induced		2024-04-01	spontaneous	clear	no	No	regular	111-159	no	No	Spontaneous vaginal delivery (SVD)	C/S not done	no	No	no	mother alive and discharged
5/24/2021 15:14:58	2	2020-04-01		449431	<18	0	Tertiary	0		0	1	38-41	Was done	A	12.9	positive	Non-reactive	Non-reactive	Were done	128	69	36.7	78	20	DOL+LAPS		Yes	Patient was not administered cytotec	Patient was not induced	Patient was not induced	Patient was not induced	Patient was not induced	Patient was not induced	2024-04-01	Patient was not induced	spontaneous	clear	no	No	regular	111-159	no	No	Spontaneous vaginal delivery (SVD)	C/S not done	no	No	no	mother alive and discharged
5/24/2021 15:15:45	3	2020-09-01		460988	18-25	Unemployed	Secondary	Married/Husband	Ndumberi	0	1	38-41	Was done	O		positive		Non-reactive	Were done	140	82	36.8	90	20	LAPs	Yes	No	Patient was not administered cytotec	Patient was not induced	Patient was not induced	Patient was not induced	Patient was not induced	Patient was not induced	2024-04-01	Patient was not induced	artificial	clear	no	No	regular	111-159	no	No	Spontaneous vaginal delivery (SVD)	C/S not done	no	No	no	mother alive and discharged
5/24/2021 15:20:06	6	2021-02-01		464600	31-35	Self employed	Primary	single	Kikuyu	3	4	38-41	Was done	O	12.8	positive	Non-reactive	Non-reactive	Were done	150	90	36.6	117	24	Laps ,Bp	No	No	Patient was not administered cytotec	Patient was not induced	Patient was not induced	Patient was not induced	Patient was not induced	Patient was not induced	2024-04-01	Patient was not induced	N/A	N/A	no	Partograph not filled	Not indicated	111-159	Patient delivered by C/S	No	Caesarean section	Non-reassuring fetal state	yes	No	no	mother alive and discharged
5/24/2021 15:21:47	1	2020-04-01		450508	18-25	Self employed	None	single	Kajiando	1	2	35-37	Was done	O	12.1	positive	Non-reactive	Non-reactive	Were done	105	81	36.1	126	20	LAPS	Yes	No	Patient was not administered cytotec	Patient was not induced	Patient was not induced	Patient was not induced	Patient was not induced	Patient was not induced	2024-04-01	2024-04-01	spontaneous	clear	no	No	regular	111-159	Yes	Yes	Spontaneous vaginal delivery (SVD)	C/S not done	no	No	no	mother alive and discharged
5/24/2021 15:25:03	3	2020-04-01		448926	26-30	Unemployed	Secondary	Married/Husband	Githurai 44	1	2	38-41	Was done	A	8g/dl	positive	Non-reactive	Non-reactive	Were done	110	72	36.7	78	22	LAPs with foul smelling liquor	Yes	No	Patient was not administered cytotec	Patient was not induced	Patient was not induced	Patient was not induced	Patient was not induced	Patient was not induced	2024-04-01	Patient was not induced	spontaneous	clear	no	No	regular	111-159	no	No	Spontaneous vaginal delivery (SVD)	C/S not done	yes	No	no	mother alive and discharged
5/24/2021 15:25:35	2	2020-04-01		449631	26-30	Unemployed	Secondary	Married/Husband	Maara	1	2	38-41	Was done	O	14.2	positive	Non-reactive	Non-reactive	Were done	105	80	36	123	10	APL	Yes	No	Patient was not administered cytotec	Patient was not induced	Patient was not induced	Patient was not induced	Patient was not induced	Patient was not induced	2024-04-01	Patient was not induced	spontaneous	clear	yes	No	regular	111-159	no	No	Spontaneous vaginal delivery (SVD)	C/S not done	no	No	no	mother alive and discharged
5/24/2021 15:26:50	4	Number incomplete		45246	26-30	Unemployed	Secondary	Married/Husband	Kahawa west	1	2	38-41	Was done	O	11.1	positive	Non-reactive	Non-reactive	Were done	118	81	36.7	90	18	LAPs with DOL	Yes	No	Patient was not administered cytotec	Patient was not induced	Patient was not induced	Patient was not induced	Patient was not induced	Patient was not induced	2024-04-01	Patient was not induced	spontaneous	clear	no	No	regular	111-159	no	No	Spontaneous vaginal delivery (SVD)	C/S not done	no	No	no	mother alive and discharged
5/24/2021 15:28:06	6	2020-05-01		451958	18-25	Self employed	Secondary	Other next of kin indicated	Kiambu	0	1	38-41	Was done	O	10.5	positive	Non-reactive	Non-reactive	Were done	133	84	36.6	121	20	LAPS	Yes	No	Patient was not administered cytotec	Patient was not induced	Patient was not induced	Patient was not induced	Patient was not induced	Patient was not induced	2024-04-01	Patient was not induced	artificial	clear	no	No	Not indicated	111-159	no	No	Spontaneous vaginal delivery (SVD)	C/S not done	no	No	no	mother alive and discharged
5/24/2021 15:33:08	5	2020-03-01		447475	18-25	Unemployed	Tertiary	Other next of kin indicated	Kinoo	0	1	38-41	Was done	O	10.4	positive	Non-reactive	Non-reactive	Were done	123	79	36	97	22	LAPS	Yes	Yes	Induction of labour	Prolonged pregnancy: 41 - 41 weeks 6 days	Dinoprostone	1	2024-10-06	less than 12 hours	2024-04-01	2024-04-01	artificial	clear	no	No	regular	111-159	no	No	Spontaneous vaginal delivery (SVD)	C/S not done	no	No	no	mother alive and discharged
5/24/2021 15:34:08	3	2020-05-01		452435	41-45	Unemployed	Primary	Married/Husband	Githunguri	5 and above	5 and above	35-37	Was done	B	14.9g/dl	positive	Non-reactive	Non-reactive	Were done	115	70	36.6	88	18	DOL	Yes	No	Patient was not administered cytotec	Patient was not induced	Patient was not induced	Patient was not induced	Patient was not induced	Patient was not induced	2024-04-01	Patient was not induced	spontaneous	clear	no	No	regular	111-159	no	No	Spontaneous vaginal delivery (SVD)	C/S not done	no	No	no	mother alive and discharged
5/24/2021 15:37:48	4	2020-11-01		462595	26-30	Self employed	Secondary	Married/Husband	Komothai	2	3	38-41	Was done	B	13.2	positive	Non-reactive	Non-reactive	Were done	125	78	35.4	86	20	LAPs	Yes	No	Patient was not administered cytotec	Patient was not induced	Patient was not induced	Patient was not induced	Patient was not induced	Patient was not induced	2024-04-01	Patient was not induced	artificial	meconium stained	no	No	regular	111-159	no	No	Spontaneous vaginal delivery (SVD)	C/S not done	no	No	no	mother alive and discharged
5/24/2021 15:52:19	2	2019-10-01		434904	18-25	Unemployed	Secondary	Married/Husband	Kasarani	1	2	38-41	Was done	O	2024-04-12	positive	Non-reactive	Non-reactive	Were done	120	76	36.6	88	20	Laps	Yes	No	Patient was not administered cytotec	Patient was not induced	Patient was not induced	Patient was not induced	Patient was not induced	Patient was not induced	2024-04-01	Patient was not induced	spontaneous	clear	no	Partograph not filled	regular			No	Spontaneous vaginal delivery (SVD)	C/S not done	no	No	no	mother alive and discharged
5/24/2021 15:55:03	4	2019-01-01		411074	18-25	Unemployed	Secondary	Married/Husband	Githurai 45	0	1	38-41	Was done	O	14.1	positive	Non-reactive	Non-reactive	Were done	110	70	36.6	90	22	LAPs	Yes	No	Patient was not administered cytotec	Patient was not induced	Patient was not induced	Patient was not induced	Patient was not induced	Patient was not induced	2024-04-01	Patient was not induced	spontaneous	clear	no	No	regular	111-159	no	No	Spontaneous vaginal delivery (SVD)	C/S not done	no	No	no	mother alive and discharged
5/24/2021 16:04:39	5	2019-11-01		437754	31-35	Self employed	Primary	Married/Husband	Githurai 44	3	4	35-37	Was done	O	13.4	positive	Non-reactive	Non-reactive	Were done	141	67	36.6	23	23	APL withDOL	Yes	No	Patient was not administered cytotec	Patient was not induced	Patient was not induced	Patient was not induced	Patient was not induced	Patient was not induced	2024-04-01	Patient was not induced	spontaneous	clear	no	No	regular	111-159	no	No	Spontaneous vaginal delivery (SVD)	C/S not done	no	No	no	mother alive and discharged
5/24/2021 16:08:43	6	2020-10-01		461586	18-25	Unemployed	Secondary	Other next of kin indicated	Dandora	0	1	42 and above	Was done	B	14.4	positive	Non-reactive	Reactive	Were done	117	71	36.7	111	20	RVD , LAPS	Yes	Yes	Patient was not administered cytotec	other	Dinoprostone	1	2024-05-02	13-24 hours	2024-04-01	2024-04-01	artificial	N/A	no	No	Not indicated	111-159	no	No	Spontaneous vaginal delivery (SVD)	C/S not done	no	No	no	mother alive and discharged
5/24/2021 16:11:11	4	2019-06-01		424506	18-25	Unemployed	Secondary	Other next of kin indicated	Ikinu	0	1	38-41	Was done	O	12.1	positive	Non-reactive	Non-reactive	Were done	117	80	36.7	90	20	LAPs	Yes	No	Patient was not administered cytotec	Patient was not induced	Patient was not induced	Patient was not induced	Patient was not induced	Patient was not induced	2024-04-01	Patient was not induced	spontaneous	clear	no	No	regular	111-159	no	No	Spontaneous vaginal delivery (SVD)	C/S not done	no	No	no	mother alive and discharged
5/24/2021 16:11:11	3	2019-09-01		432484	18-25	Unemployed	Primary	Married/Husband	Kahawa west	0	2	28-34	Was done	O	11.4g/dl	positive	Non-reactive	Non-reactive	Were done	102	70	36.7	84	21	Preterm labour	No	No	Patient was not administered cytotec	Patient was not induced	Patient was not induced	Patient was not induced	Patient was not induced	Patient was not induced	2024-04-01	Patient was not induced	spontaneous	clear	no	No	regular	111-159	Patient delivered by C/S	No	Caesarean section	other	no	No	no	mother alive and discharged
5/24/2021 16:23:01	5	2019-11-01		436778	18-25	Self employed	Primary	Married/Husband	Mwiki	0	2	38-41	Was done	O	13.5	positive	Non-reactive	Non-reactive	Were done	127	79	36.4	92	24	LAPS	Yes	No	Patient was not administered cytotec	Patient was not induced	Patient was not induced	Patient was not induced	Patient was not induced	Patient was not induced	2024-04-01	Patient was not induced	spontaneous	clear	no	No	regular	111-159	no	No	Spontaneous vaginal delivery (SVD)	C/S not done	no	No	no	mother alive and discharged
5/24/2021 16:25:59	6	2019-10-01		434100	31-35	Unemployed	Secondary	Married/Husband	Githurai 44	2	3	38-41	Was done	B	12.6	positive	Non-reactive	Non-reactive	Were done	108	69		87		DOL	Yes	No	Patient was not administered cytotec	Patient was not induced	Patient was not induced	Patient was not induced	Patient was not induced	Patient was not induced		2024-07-05	N/A	N/A	no		Not indicated	111-159	no	No	Spontaneous vaginal delivery (SVD)	C/S not done	no	No	no	mother alive and discharged
5/24/2021 9:31:51	3	2020-12-01	464017	4640/17	<18	Unemployed	Secondary	Other next of kin indicated	Juakali	0	1	42 and above	Was done	O	12.6g/dl	0	Non-reactive	Non-reactive	Were done	137	92	36.2	116b/m	20b/m	Para 0+0 with in ASL	Yes	No	PPH treatment, 0	Patient was not induced	Patient was not induced	Patient was not induced	Patient was not induced	Patient was not induced	2024-04-01	Patient was not induced	spontaneous	clear	no	No	regular	111-159	no	No	Spontaneous vaginal delivery (SVD)	C/S not done	yes	No	no	mother alive and discharged
5/24/2021 9:35:38	1	2020-01-01		441447	31-35	Unemployed	Secondary	Married/Husband	Gachie	1	2	38-41	Was done	O	10.55	positive	Non-reactive	Non-reactive	Were done	110	59	36.8	71	26	POSTDATISM	Yes	Yes	Induction of labour	Prolonged pregnancy: 40 to 40 weeks 6 days	Dinoprostone	2	1	less than 12 hours	2024-04-01	2024-04-01	artificial	meconium stained	no	No	regular	111-159	Yes	No	Spontaneous vaginal delivery (SVD)	C/S not done	no	No	no	mother alive and discharged
5/24/2021 9:39:21	2	2020-02-01		443675	18-25	Unemployed	Secondary	Married/Husband	Kiambu	0	1	38-41	Was done	O	11.4	positive	Non-reactive	Non-reactive	Were done	106	73	36.8	98	1	Fetal muts	Yes	Yes	Induction of labour	medical complications: fetal anomalies	Dinoprostone	3	1	less than 12 hours	2024-04-01	2024-04-01	spontaneous	clear	no	No	regular	111-159	no	Yes	Spontaneous vaginal delivery (SVD)	C/S not done	no	No	no	mother alive and discharged
5/25/2021 10:02:42	2	2019-10-01		433564	18-25	0	Secondary	Married/Husband	Kiambu	1	2	38-41	Was done	O	14.4	positive	Non-reactive	Non-reactive	Not done						Laps	Yes	No	Patient was not administered cytotec	Patient was not induced	Patient was not induced	Patient was not induced	Patient was not induced	Patient was not induced	2024-04-01	Patient was not induced	artificial	clear	yes	No	regular	111-159	Yes	No	Spontaneous vaginal delivery (SVD)	C/S not done	no	No	no	mother alive and discharged
5/25/2021 10:03:12	3	2019-09-01		431838	31-35	Unemployed	Secondary	Married/Husband	Ruaka	2	4	38-41	Was done	O	12.4g/dl	positive	Non-reactive	Reactive	Were done	134	82	36.3	112	20	LAPs	Yes	No	Patient was not administered cytotec	Patient was not induced	Patient was not induced	Patient was not induced	Patient was not induced	Patient was not induced	2024-04-01	Patient was not induced	artificial	meconium stained	no	No	regular	111-159	no	No	Spontaneous vaginal delivery (SVD)	C/S not done	no	No	no	mother alive and discharged
5/25/2021 10:03:31	5	2019-11-01		437986	18-25	0	Secondary	Married/Husband	Ndumberi	0	1	35-37	Was done	O	9.9	positive	Non-reactive	Non-reactive	Were done	120	78	36.3	84	20	DOL	Yes	No	Patient was not administered cytotec	Patient was not induced	Patient was not induced	Patient was not induced	Patient was not induced	Patient was not induced	2024-04-01	Patient was not induced	spontaneous	clear	yes	No	regular	111-159	Yes	No	Spontaneous vaginal delivery (SVD)	C/S not done	no	No	no	mother alive and discharged
5/25/2021 10:04:59	4	2019-11-01		437701	18-25	Self employed	Secondary	Married/Husband	Mwiki	0	1	35-37	Was done	B	11.6	positive	Non-reactive	Non-reactive	Were done	111	78	36.4	94	22	LAPs	Yes	No	Patient was not administered cytotec	Patient was not induced	Patient was not induced	Patient was not induced	Patient was not induced	Patient was not induced	2024-04-01	Patient was not induced	artificial	clear	no	No	regular	111-159	no	No	Spontaneous vaginal delivery (SVD)	C/S not done	no	No	no	mother alive and discharged
5/25/2021 10:05:55	6	2019-02-01		413773	18-25	Salaried	Tertiary	Married/Husband	Umoja	0	1	38-41	Was done	A	12	positive	Non-reactive	Non-reactive	Were done	122	88	36.7	79	20	LAPS	Yes	No	Patient was not administered cytotec	Patient was not induced	Patient was not induced	Patient was not induced	Patient was not induced	Patient was not induced	2024-04-01	Patient was not induced	spontaneous	clear	yes	No	Not indicated	111-159	no	No	Caesarean section	other	no	No	no	mother alive and discharged
5/25/2021 10:06:08	1	2019-10-01		434647	18-25	Unemployed	Tertiary	single	Gachoire	0	1	38-41	Was done	O	13	positive	Non-reactive	Non-reactive	Were done	126	80	36.6	96	23	LAPS	Yes	No	Patient was not administered cytotec	Patient was not induced	Patient was not induced	Patient was not induced	Patient was not induced	Patient was not induced	2024-04-01	2024-04-01	spontaneous	clear	yes	No	regular	111-159	Yes	No	Spontaneous vaginal delivery (SVD)	C/S not done	no	No	no	mother alive and discharged
5/25/2021 10:10:12	4	2019-10-01		434364	31-35	Self employed	Primary	Married/Husband	Ngegu	2	3	38-41	Was done	B	9.3	positive	Non-reactive	Non-reactive	Were done	126	81	36.6	92	24	APL	Yes	No	Patient was not administered cytotec	Patient was not induced	Patient was not induced	Patient was not induced	Patient was not induced	Patient was not induced	2024-04-01	Patient was not induced	spontaneous	clear	no	No	regular	111-159	no	No	Spontaneous vaginal delivery (SVD)	C/S not done	no	No	no	mother alive and discharged
5/25/2021 10:10:15	2	2019-11-01		437418	18-25	Unemployed	Tertiary	Married/Husband	Kiambu	2	3	38-41	Not done	O	14.8	positive	Non-reactive	Non-reactive	Were done	119	82	36.4	80	18	BBA	No	No	Patient was not administered cytotec	Patient was not induced	Patient was not induced	Patient was not induced	Patient was not induced	Patient was not induced	2024-04-01	Patient was not induced	N/A	N/A	no	Partograph not filled	Not indicated			No	Spontaneous vaginal delivery (SVD)	C/S not done	no	No	no	mother alive and discharged
5/25/2021 10:10:52	3	2019-06-01		424006	18-25	Salaried	Secondary	Married/Husband	Muthaiga	0	1	38-41	Was done	O	12.4g/dl	positive	Non-reactive	Non-reactive	Were done	130	80	36.1	82	24	LAPs	No	No	Patient was not administered cytotec	Patient was not induced	Patient was not induced	Patient was not induced	Patient was not induced	Patient was not induced	2024-04-01	Patient was not induced	spontaneous	meconium stained	no	Partograph not filled	regular	111-159	Patient delivered by C/S	No	Caesarean section	other	no	No	no	mother alive and discharged
5/25/2021 10:11:59	1	2019-10-01		435364	31-35	Unemployed	Secondary	Married/Husband	Ikinu	3	4	38-41	Was done	O	10.7	positive	Non-reactive	Non-reactive	Were done	120	80	36.9	112	20	Second stage	No	No	Patient was not administered cytotec	Patient was not induced	Patient was not induced	Patient was not induced	Patient was not induced	Patient was not induced	2024-04-01	2024-04-01	artificial	Not indicated	no	No	Not indicated			No	Spontaneous vaginal delivery (SVD)	C/S not done	no	No	no	mother alive and discharged
5/25/2021 10:13:51	5	2019-11-01		436365	26-30	Unemployed	Primary	Married/Husband	Ikinu	2	4	38-41	Was done	O	12.2	positive	Non-reactive	Non-reactive	Were done	94	61	36.1	73	15	LAPs	Yes	No	Patient was not administered cytotec	Patient was not induced	Patient was not induced	Patient was not induced	Patient was not induced	Patient was not induced	2024-04-01	Patient was not induced	spontaneous	clear	no	No	regular	111-159	no	No	Spontaneous vaginal delivery (SVD)	C/S not done	no	No	no	mother alive and discharged
5/25/2021 10:14:25	4	2019-09-01		431177	31-35	Unemployed	Primary	Married/Husband	Gichocho	3	4	38-41	Was done	B	11.9	positive	Non-reactive	Non-reactive	Were done	107	76	36.8	91	20	LAPs	Yes	No	Patient was not administered cytotec	Patient was not induced	Patient was not induced	Patient was not induced	Patient was not induced	Patient was not induced	2024-04-01	Patient was not induced	artificial	clear	no	No	regular	111-159	no	No	Spontaneous vaginal delivery (SVD)	C/S not done	no	No	no	mother alive and discharged
5/25/2021 10:15:23	2	2019-10-01		435064	26-30	Unemployed	Secondary	Married/Husband	Laikipia	1	2	35-37	Was done	B	12.5	positive	Non-reactive	Non-reactive	Were done	119	93	36	81	20	LAPs	Yes	No	Patient was not administered cytotec	Patient was not induced	Patient was not induced	Patient was not induced	Patient was not induced	Patient was not induced	2024-04-01	Patient was not induced	artificial	clear	no	No	regular	111-159	Yes	No	Spontaneous vaginal delivery (SVD)	C/S not done	no	No	no	mother alive and discharged
5/25/2021 10:18:27	1	2019-09-01		431683	26-30	Self employed	Tertiary	Married/Husband	Tinganga	2	3	35-37	Was done	B	8	positive	Non-reactive	Non-reactive	Were done	115	94	Not indicated	113	Not indicated	Drainage of miconium grade two	Yes	No	Patient was not administered cytotec	Patient was not induced	Patient was not induced	Patient was not induced	Patient was not induced	Patient was not induced	2024-04-01	2024-04-01	spontaneous	meconium stained	yes	No	regular	111-159	Yes	No	Spontaneous vaginal delivery (SVD)	C/S not done	no	No	no	mother alive and discharged
5/25/2021 10:21:32	2	2019-09-01		432387	18-25	0	Tertiary	Married/Husband	Githunguri	0	1	0	Was done	B	12.4	positive	Non-reactive	Non-reactive	Were done	106	75	0	112	0	LAPs	Yes	No	Patient was not administered cytotec	Patient was not induced	Patient was not induced	Patient was not induced	Patient was not induced	Patient was not induced	2024-04-01	Patient was not induced	N/A	N/A	no	No	regular	111-159	Yes	No	Spontaneous vaginal delivery (SVD)	C/S not done	no	No	no	mother alive and discharged
5/25/2021 10:23:42	4	2019-10-01		433664	36-40	Self employed	0	Married/Husband	Githunguri	2	3	38-41	Was done	A	10.5	positive	Non-reactive	Non-reactive	Were done	120	65	36.8	82	22	LAPs	No	No	Patient was not administered cytotec	Patient was not induced	Patient was not induced	Patient was not induced	Patient was not induced	Patient was not induced	2024-04-01	Patient was not induced	Elective CS	N/A	no	Partograph not filled	regular	111-159	Patient delivered by C/S	No	Caesarean section	other	no	No	no	mother alive and discharged
5/25/2021 10:25:35	3	2019-09-01		431174	26-30	Self employed	Secondary	Other next of kin indicated	Kikuyu	2	3	38-41	Was done	O	11.5g/dl	positive	Non-reactive	Non-reactive	Were done	143	76	36.4	112	22	1PsC with LAPs	Yes	No	PPH treatment	Patient was not induced	Patient was not induced	Patient was not induced	Patient was not induced	Patient was not induced	2024-04-01	Patient was not induced	artificial	clear	no	No	regular	111-159	Patient delivered by C/S	No	Caesarean section	other	yes	No	no	mother alive and discharged
5/25/2021 10:26:21	5	2019-09-01		432877	18-25	Unemployed	Secondary	Married/Husband	Bahati	0	1	38-41	Was done	B	10.1	positive	Non-reactive	Non-reactive	Were done	126	84	36.3	84	24	2nd stage	No	No	Patient was not administered cytotec	Patient was not induced	Patient was not induced	Patient was not induced	Patient was not induced	Patient was not induced	2024-04-01	Patient was not induced	spontaneous	N/A	yes	Partograph not filled	Not indicated			No	Spontaneous vaginal delivery (SVD)	C/S not done	no	No	no	mother alive and discharged
5/25/2021 10:27:24	6	2019-07-01		426106	18-25	Unemployed	Secondary	Married/Husband	Ndenderu	2	3	42 and above	Was done	A		positive	Non-reactive	Non-reactive	Were done	114	76	36.1	96	18	LAPS	Yes	No	Patient was not administered cytotec	Patient was not induced	Patient was not induced	Patient was not induced	Patient was not induced	Patient was not induced	2024-04-01	Patient was not induced	artificial	clear	yes	No	Not indicated		Yes	No	Spontaneous vaginal delivery (SVD)	C/S not done	no	No	no	mother alive and discharged
5/25/2021 10:28:46	4	2019-09-01		432248	31-35	Unemployed	Secondary	Married/Husband	Riaba	2	3	38-41	Was done	B	9	positive	Non-reactive	Non-reactive	Were done	124	84	36.2	104	20	LAPs	Yes	No	Patient was not administered cytotec	Patient was not induced	Patient was not induced	Patient was not induced	Patient was not induced	Patient was not induced	2024-04-01	Patient was not induced	artificial	clear	no	No	regular	111-159	no	No	Spontaneous vaginal delivery (SVD)	C/S not done	no	No	no	mother alive and discharged
5/25/2021 10:32:02	1	2019-09-01		432148	18-25	Unemployed	Secondary	Married/Husband	Lower kabete	0	1	38-41	Was done	O	12.3	positive	Non-reactive	Non-reactive	Were done	106	72	36.3	95	Not indicated	DOL	Yes	No	Patient was not administered cytotec	Patient was not induced	Patient was not induced	Patient was not induced	Patient was not induced	Patient was not induced	2024-04-01	2024-04-01	Membrane draining	clear	yes	No	regular	111-159	no	No	Spontaneous vaginal delivery (SVD)	C/S not done	no	No	no	mother alive and discharged
5/25/2021 10:32:10	2	2019-09-01		431674	18-25	Unemployed	Primary	Married/Husband	Kiambu	1	2	38-41	Was done	O	Not done	positive	Non-reactive	Non-reactive	Were done	134	83	36..9	87	18	LAPs	Yes	No	Patient was not administered cytotec	Patient was not induced	Patient was not induced	Patient was not induced	Patient was not induced	Patient was not induced	2024-04-01	Patient was not induced	artificial	clear	yes	No	regular	111-159	no	No	Spontaneous vaginal delivery (SVD)	C/S not done	no	No	yes	mother alive and discharged
5/25/2021 10:35:51	3	2019-09-01		430884	18-25	Unemployed	Secondary	Married/Husband	Kahawa west	0	1	38-41	Was done	O	12.8g/dl	positive	Non-reactive	Non-reactive	Were done	120	84	36.7	98	20	LAPs with DOL	Yes	No	Patient was not administered cytotec	Patient was not induced	Patient was not induced	Patient was not induced	Patient was not induced	Patient was not induced	2024-04-01	Patient was not induced	spontaneous	clear	yes	No	regular	111-159	no	No	Spontaneous vaginal delivery (SVD)	C/S not done	no	No	no	mother alive and discharged
5/25/2021 10:39:49	2	2019-09-01		430948	18-25	Unemployed	0	Married/Husband	Githunguri	2	3	0	Was done	B	11.6	positive	Non-reactive	Non-reactive	Not done	0	0	0	0	0	Came in second stage of labour	No	No	Patient was not administered cytotec	Patient was not induced	Patient was not induced	Patient was not induced	Patient was not induced	Patient was not induced	2024-04-01	Patient was not induced	artificial	clear	yes	Partograph not filled	Not indicated				Spontaneous vaginal delivery (SVD)	C/S not done	no	No	no	mother alive and discharged
5/25/2021 10:40:09	6	2019-07-01		426006	26-30	Unemployed	Primary	Married/Husband	Mwiki	1	2	38-41	Was done		12.3		Non-reactive	Non-reactive	Were done	158	106	36.1	85	20	DOL, High Bp	Yes	No	Patient was not administered cytotec	Patient was not induced	Patient was not induced	Patient was not induced	Patient was not induced	Patient was not induced	2024-04-01	Patient was not induced	N/A	clear	yes	Yes	Not indicated	111-159	Yes	No	Spontaneous vaginal delivery (SVD)	C/S not done	no	No	no	mother alive and discharged
5/25/2021 10:46:01	5	2019-10-01		435247	18-25	Unemployed	0	Married/Husband	MWiki	0	2	38-41	Was done	O	10.3	positive	Non-reactive	Non-reactive	Were done	129	82	37.2	117	19	LAPs	No	No	Patient was not administered cytotec	Patient was not induced	Patient was not induced	Patient was not induced	Patient was not induced	Patient was not induced	2024-04-01	Patient was not induced	N/A	N/A	no	Partograph not filled		111-159	Patient delivered by C/S	No	Caesarean section	Non-reassuring fetal state	no	No	no	mother alive and discharged
5/25/2021 10:47:53	2	2019-09-01		431210	36-40	0	Primary	Married/Husband	Kiambururu	2	3	38-41	Was done	B	11	positive	Non-reactive	Non-reactive	Were done	120	76	36.4	82	20	Ttransfered Breeding presentation	No	No	0	Patient was not induced	Patient was not induced	Patient was not induced	Patient was not induced	Patient was not induced	8 and above	Patient was not induced	N/A	N/A	yes	Partograph not filled	Not indicated		Patient delivered by C/S	No	Caesarean section	Delayed second stage	no	No	no	mother alive and discharged
5/25/2021 10:49:22	1	2019-09-01		431332	18-25	Unemployed	Secondary	Married/Husband	Kasarani	0	1	38-41	Was done	B	12.2	positive	Non-reactive	Non-reactive	Were done	145	100	Not indicated	109	24	LAPS WITH increased blood pressure	Yes	No	Patient was not administered cytotec	Patient was not induced	Patient was not induced	Patient was not induced	Patient was not induced	Patient was not induced	2024-04-01	2024-04-01	Membrane intact	meconium stained	yes	No	regular		no	No	Spontaneous vaginal delivery (SVD)	C/S not done	no	No	no	mother alive and discharged
5/25/2021 10:54:18	1	2019-09-01		431287	18-25	Unemployed	Secondary	Married/Husband	Kiambu	0	1	38-41	Was done	B	11.6	positive	Non-reactive	Non-reactive	Were done	110	81	36.9	104	18	DOL	Yes	No	Patient was not administered cytotec	Patient was not induced	Patient was not induced	Patient was not induced	Patient was not induced	Patient was not induced	2024-04-01	2024-04-01	N/A	clear	no	No	regular	111-159	no	No	Spontaneous vaginal delivery (SVD)	C/S not done	no	No	no	mother alive and discharged
5/25/2021 10:59:53	5	2019-09-01		431248	31-35	Self employed	Secondary	Other next of kin indicated	Githubguri	2	3	35-37	Was done	B	11.8	positive	Non-reactive	Non-reactive	Were done	129	88	36.8	91	20	LAPs&DOL	Yes	No	Patient was not administered cytotec	Patient was not induced	Patient was not induced	Patient was not induced	Patient was not induced	Patient was not induced	2024-04-01	Patient was not induced	spontaneous	clear	no	No	regular	111-159	Yes	No	Spontaneous vaginal delivery (SVD)	C/S not done	no	No	no	mother alive and discharged
5/25/2021 11:00:32	4	2019-09-01		432448	18-25	Unemployed	Primary	Other next of kin indicated	Kamiti	0	1	38-41	Not done	0 - not indicated	Not indicated	0	Non-reactive	Non-reactive	Were done	120	80	36.5	80	20	LAPs	Yes	No	Patient was not administered cytotec	Patient was not induced	Patient was not induced	Patient was not induced	Patient was not induced	Patient was not induced	2024-04-01	Patient was not induced	spontaneous	clear	no	No	regular	111-159	no	No	Spontaneous vaginal delivery (SVD)	C/S not done	no	No	no	mother alive and discharged
5/25/2021 11:04:25	6	2019-10-01		434764	18-25	Salaried	Tertiary	Other next of kin indicated	Rironi	0	1	35-37	Was done	B	12.1	positive	Non-reactive	Non-reactive	Were done	117	60	36.6	99	23	LAPS, postdatism	Yes	No	Patient was not administered cytotec	Patient was not induced	Patient was not induced	Patient was not induced	Patient was not induced	Patient was not induced	2024-04-01	Patient was not induced	N/A	N/A	yes	No	Not indicated	111-159	Yes	No	Spontaneous vaginal delivery (SVD)	C/S not done	no	No	no	mother alive and discharged
5/25/2021 11:04:54	1	Before Jan 2018		370393	18-25	Unemployed	Secondary	Married/Husband	Githunguri	0	1	38-41	Was done	0 - not indicated	11.6	negative	Non-reactive	Non-reactive	Were done	126	68	Not indicated	79	22	LAPS	Yes	No	Patient was not administered cytotec	Patient was not induced	Patient was not induced	Patient was not induced	Patient was not induced	Patient was not induced	2024-04-01	2024-04-01	Intact membrane	clear	Syntocinon	No	Not indicated	111-159	Yes	No	Spontaneous vaginal delivery (SVD)	C/S not done	no	No	no	mother alive and discharged
5/25/2021 11:06:38	3	2019-09-01		432748	18-25	Unemployed	Secondary	Married/Husband	Kirigiti	0	1	35-37	Was done	O	11.1g/dl	positive	Non-reactive	Non-reactive	Were done	124	72	36.6	80	20	LAPs with DOL	Yes	No	Patient was not administered cytotec	Patient was not induced	Patient was not induced	Patient was not induced	Patient was not induced	Patient was not induced	2024-04-01	Patient was not induced	spontaneous	clear	no	No	regular	111-159	no	No	Spontaneous vaginal delivery (SVD)	C/S not done	no	No	no	mother alive and discharged
5/25/2021 11:10:26	4	2019-05-01		421775	18-25	Unemployed	Tertiary	Married/Husband	Kihara	1	2	28-34	Was done	A	11.6	positive	Non-reactive	Non-reactive	Were done	100	50	36.7	86	24	DVT	No	No	Patient was not administered cytotec	Patient was not induced	Patient was not induced	Patient was not induced	Patient was not induced	Patient was not induced	2024-07-05	Patient was not induced	artificial	meconium stained	no	Partograph not filled	Not indicated	111-159	Patient delivered by C/S	No	Caesarean section	other	no	No	no	mother alive and discharged
5/25/2021 11:10:56	3	2019-09-01		432687	18-25	Unemployed	Secondary	Other next of kin indicated	Ndumberi	0	1	38-41	Was done	B	12.2g/dl	positive	Non-reactive	Non-reactive	Were done	129	97	36.5	109	20	LAPs	Yes	No	Patient was not administered cytotec	Patient was not induced	Patient was not induced	Patient was not induced	Patient was not induced	Patient was not induced	2024-04-01	Patient was not induced	artificial	clear	no	No	regular	111-159	no	No	Spontaneous vaginal delivery (SVD)	C/S not done	no	No	no	mother alive and discharged
5/25/2021 11:15:32	4	2019-08-01		430584	18-25	Unemployed	Secondary	Married/Husband	Gatanga	0	1	38-41	Was done	AB	14.2	positive	Non-reactive	Non-reactive	Were done	129	77	36.7	97	20	LAPs, DOL*2/7	Yes	No	Patient was not administered cytotec	Patient was not induced	Patient was not induced	Patient was not induced	Patient was not induced	Patient was not induced	2024-04-01	Patient was not induced	spontaneous	clear	no	No	regular	111-159	no	No	Spontaneous vaginal delivery (SVD)	C/S not done	no	No	no	mother alive and discharged
5/25/2021 11:15:46	5	2018-02-01		381593	18-25	Unemployed	Tertiary	Married/Husband	Ngorongo	1	2	38-41	Was done	O	12	positive	Non-reactive	Non-reactive	Were done	120	70		96	221	LAPs		No	Patient was not administered cytotec	Patient was not induced	Patient was not induced	Patient was not induced	Patient was not induced	Patient was not induced	2024-04-01	Patient was not induced	spontaneous	clear	yes	Partograph not filled	Not indicated			No	Spontaneous vaginal delivery (SVD)	C/S not done	no	No	no	mother alive and discharged
5/25/2021 11:21:36	6	2018-02-01		381493	26-30	Self employed	Secondary	Married/Husband	Githurai	1	2	38-41	Was done	O	10.6	positive	Non-reactive	Non-reactive	Were done	110	71		96		Lap with drainage	Yes	No	Patient was not administered cytotec	Patient was not induced	Patient was not induced	Patient was not induced	Patient was not induced	Patient was not induced	2024-04-01	Patient was not induced	N/A	clear	yes	No	Not indicated	111-159	Yes	No	Spontaneous vaginal delivery (SVD)	C/S not done	no	No	no	mother alive and discharged
5/25/2021 11:25:15	4	2019-09-01		431474	18-25	Unemployed	Secondary	Married/Husband	Githogoro	1	2	38-41	Was done	O	Not indicated	positive	Non-reactive	Non-reactive	Were done	107	77	0	84	0	DOL	Yes	No	Patient was not administered cytotec	Patient was not induced	Patient was not induced	Patient was not induced	Patient was not induced	Patient was not induced	2024-04-01	Patient was not induced	spontaneous	clear	no	No	regular	111-159	no	No	Spontaneous vaginal delivery (SVD)	C/S not done	no	No	no	mother alive and discharged
5/25/2021 11:25:45	3	2019-11-01		437673	26-30	Unemployed	Tertiary	Other next of kin indicated	Mathare North	0	1	38-41	Was done	O	12.2g/dl	positive	Non-reactive	Non-reactive	Were done	113	64	36.5	100	20	Post datism with candidiasis	Yes	No	Patient was not administered cytotec	Patient was not induced	Patient was not induced	Patient was not induced	Patient was not induced	Patient was not induced	2024-04-01	Patient was not induced	artificial	clear	no	No	regular	111-159	no	No	Spontaneous vaginal delivery (SVD)	C/S not done	no	No	no	mother alive and discharged
5/25/2021 11:39:05	1	2019-05-01		420528	31-35	Unemployed	Primary	Married/Husband	Tinganga	3	4	38-41	Was done	O	10.6	positive	Non-reactive	Non-reactive	Were done	110	71	Not indicated	96	Not indicated	LAPS WITH draining	Yes	No	Patient was not administered cytotec	Patient was not induced	Patient was not induced	Patient was not induced	Patient was not induced	Patient was not induced	2024-04-01	2024-04-01	artificial	clear	yes	No	regular	111-159	Yes	No	Spontaneous vaginal delivery (SVD)	C/S not done	no	No	no	mother alive and discharged
5/25/2021 11:45:16	6	2018-02-01		382515	31-35	Self employed	Secondary	Married/Husband	Kiambu	3	4	38-41	Was done	O		positive	Non-reactive	Non-reactive	Were done	129	90	36.1	103	18	Labour pains	Yes	No	Patient was not administered cytotec	Patient was not induced	Patient was not induced	Patient was not induced	Patient was not induced	Patient was not induced	2024-04-01	Patient was not induced	N/A	N/A	no	No	Not indicated	111-159	Yes	No	Spontaneous vaginal delivery (SVD)	C/S not done	no		no	mother alive and discharged
5/25/2021 11:47:37	2	Before Jan 2018		377053	18-25	0	Primary	0	Kamiti	0	1	0	Was done	0 - not indicated	Not done	positive	Non-reactive	Non-reactive	Were done	128	71	0	105	23	LAPs	No	No	Induction of labour	Patient was not induced	Patient was not induced	Patient was not induced	Patient was not induced	Patient was not induced	2024-04-01	Patient was not induced	N/A	N/A	yes	Partograph not filled	Not indicated			No	Spontaneous vaginal delivery (SVD)	Delayed second stage	no	No	no	mother alive and discharged
5/25/2021 11:48:49	5	2018-02-01		381293	18-25	Self employed	Secondary	Married/Husband	Githurai	1	2	35-37	Was done	B	12.1	positive	Non-reactive	Non-reactive	Were done	107	67		108		LAPs	No	No	Patient was not administered cytotec	Patient was not induced	Patient was not induced	Patient was not induced	Patient was not induced	Patient was not induced	2024-04-01	Patient was not induced	artificial	N/A	yes	Partograph not filled	regular	111-159		No	Spontaneous vaginal delivery (SVD)	C/S not done	no	No	no	mother alive and discharged
5/25/2021 11:54:30	1	2018-09-01		399474	18-25	Unemployed	Secondary	Married/Husband	Ruiru	0	1	38-41	Was done	B	14.9	positive	Non-reactive	Non-reactive	Were done	119	82	137	137	20	LAPS	Yes	No	Patient was not administered cytotec	Patient was not induced	Patient was not induced	Patient was not induced	Patient was not induced	Patient was not induced	2024-04-01	Patient was not induced	artificial	clear	yes	No	regular	111-159	Yes	No	Spontaneous vaginal delivery (SVD)	C/S not done	no	No	no	mother alive and discharged
5/25/2021 11:54:56	4	2019-03-01		416228	26-30	Self employed	Secondary	Married/Husband	Githurai 45	3	4	38-41	Was done	O	12.9	positive	Non-reactive	Non-reactive	Were done	104	75	0	106	16	3PSC	No	No	Patient was not administered cytotec	Patient was not induced	Patient was not induced	Patient was not induced	Patient was not induced	Patient was not induced	2024-04-01	Patient was not induced	CS due to 3PSC	N/A	no	Partograph not filled	regular	111-159	no	No	Caesarean section	other	no	No	no	mother alive and discharged
5/25/2021 11:56:47	2	2018-03-01		384115	18-25	Unemployed	Secondary	Married/Husband	Ngorongo	1	2	0	Was done	A	9.09	positive	Non-reactive	Non-reactive	Were done	129	74	0	86	0	Laps	No	No	Patient was not administered cytotec	Patient was not induced	Patient was not induced	Patient was not induced	Patient was not induced	Patient was not induced	2024-04-01	Patient was not induced	N/A	N/A	yes	Partograph not filled	Not indicated			Yes	Spontaneous vaginal delivery (SVD)	C/S not done	no	No	no	mother alive and discharged
5/25/2021 12:02:19	1	2018-01-01		378769	18-25	Self employed	Tertiary	Married/Husband	Maziwa	0	1	38-41	Was done	O	11.7	positive	Non-reactive	Non-reactive	Were done	134	84	Not indicated	114	18	LAPS	Yes	No	Patient was not administered cytotec	Patient was not induced	Patient was not induced	Patient was not induced	Patient was not induced	Patient was not induced	2024-04-01	Patient was not induced	spontaneous	clear	yes	No	regular	111-159	Yes	No	Spontaneous vaginal delivery (SVD)	C/S not done	no	No	no	mother alive and discharged
5/25/2021 12:02:35	4	2018-08-01		397074	41-45	Self employed	Primary	Married/Husband	Githurai 44	4	5 and above	38-41	Was done	O	14.7	positive	Non-reactive	Non-reactive	Were done	100	53	0	86	20	LAPs	Yes	No	0	Patient was not induced	Patient was not induced	Patient was not induced	Patient was not induced	Patient was not induced	2024-04-01	Patient was not induced	EMCS	N/A	no	Partograph not filled	irregular	111-159	Patient delivered by C/S	No	Caesarean section	Non-reassuring fetal state	no	No	no	mother alive and discharged
5/25/2021 12:06:31	2	2018-03-01		383015	18-25	Salaried	Tertiary	Married/Husband	Kahawa west	0	1	38-41	Was done	B	13	positive	Non-reactive	Non-reactive	Were done	128	68	36.8	100	20	LAPs	No	No	Patient was not administered cytotec	Patient was not induced	Patient was not induced	Patient was not induced	Patient was not induced	Patient was not induced	2024-07-05	Patient was not induced	N/A	N/A	yes	Partograph not filled	Not indicated		Patient delivered by C/S	No	Caesarean section	Delayed second stage	no	No	no	mother alive and discharged
5/25/2021 12:10:00	5	2019-06-01		423328	18-25	Unemployed	Secondary	Other next of kin indicated	Githurai 44	0	1	38-41							Were done	118	81	36.3	132	18	LAPs	Yes	No	Patient was not administered cytotec	Patient was not induced	Patient was not induced	Patient was not induced	Patient was not induced	Patient was not induced	2024-04-01	Patient was not induced	artificial	meconium stained	no	No	regular	111-159	Yes	No	Spontaneous vaginal delivery (SVD)	C/S not done	no	No	no	mother alive and discharged
5/25/2021 12:11:25	6	2018-10-01		402874	18-25	Unemployed	Secondary	Married/Husband	Kasarani	0	1	38-41	Was done	A	12.2	positive	Non-reactive	Non-reactive	Were done	137	89	36.7	99	20	LAPS	Yes	No	Patient was not administered cytotec	Patient was not induced	Patient was not induced	Patient was not induced	Patient was not induced	Patient was not induced	2024-04-01	Patient was not induced	artificial	clear	yes	No	Not indicated	111-159	Yes	No	Spontaneous vaginal delivery (SVD)	C/S not done	no	No	no	mother alive and discharged
5/25/2021 12:12:41	1	2018-01-01		378969	18-25	Unemployed	Primary	Married/Husband	Marurui	0	1	28-34	Was done	A	11.3	positive	Non-reactive	Non-reactive	Were done	124	54	36	95	22	LAPS	Yes	No	Patient was not administered cytotec	Patient was not induced	Patient was not induced	Patient was not induced	Patient was not induced	Patient was not induced	2024-04-01	Patient was not induced	N/A	clear	yes	No	regular	111-159	no	No	Spontaneous vaginal delivery (SVD)	C/S not done	no	No	no	mother alive and discharged
5/25/2021 12:14:34	3	2018-10-01		402828	18-25	Unemployed	Tertiary	Married/Husband	Mathari	1	2	38-41	Was done	O	12.5g/dl	positive	Non-reactive	Non-reactive	Were done	102	66	36.1	78	20	2nd stage	No	No	Patient was not administered cytotec	Patient was not induced	Patient was not induced	Patient was not induced	Patient was not induced	Patient was not induced	2024-04-01	Patient was not induced	spontaneous	clear	no	Partograph not filled	regular	111-159	no	No	Spontaneous vaginal delivery (SVD)	C/S not done	no	No	no	mother alive and discharged
5/25/2021 12:16:40	2	2018-08-01		397315	26-30	Unemployed	Tertiary	Married/Husband	Kahawawest	1	2	35-37	Was done	B	9.8	positive	Non-reactive	Non-reactive	Not done	0	0	0	0	0	Laps	Yes	No	Patient was not administered cytotec	Patient was not induced	Patient was not induced	Patient was not induced	Patient was not induced	Patient was not induced	2024-04-01	Patient was not induced	spontaneous	N/A	no	No	regular	111-159	Yes	No	Spontaneous vaginal delivery (SVD)	C/S not done	no	No	no	mother alive and discharged
5/25/2021 12:21:09	1	Before Jan 2018		371180	18-25	Unemployed	None	Married/Husband	Kiambu	2	3	38-41	Was done	0 - not indicated	Not indicated	0	0	0	Were done	107	79	Not indicated	112	25	LAPS	Yes	No	Patient was not administered cytotec	Patient was not induced	Patient was not induced	Patient was not induced	Patient was not induced	Patient was not induced	2024-04-01	Patient was not induced	N/A	clear	no	No	regular	111-159	Yes	No	Spontaneous vaginal delivery (SVD)	C/S not done	no	No	no	mother alive and discharged
5/25/2021 12:21:20	5	2019-06-01		422856	18-25	0	Primary	Other next of kin indicated	Molo	0	1	38-41	Was done	A	10.3	positive	Non-reactive	Non-reactive	Were done	119	67	36	99	21	LAPs	Yes	No	Patient was not administered cytotec	Patient was not induced	Patient was not induced	Patient was not induced	Patient was not induced	Patient was not induced	2024-04-01	Patient was not induced	spontaneous	clear	no	No		111-159	Yes	No	Spontaneous vaginal delivery (SVD)	C/S not done	no	No	no	mother alive and discharged
5/25/2021 12:22:37	2	2018-03-01		383615	31-35	Unemployed	Tertiary	Married/Husband	Kahawawest	1	2	35-37	Was done	B	11.9	positive	Non-reactive	Non-reactive	Were done	112	57	0	90	20	LAPs	No	No	Patient was not administered cytotec	Patient was not induced	Patient was not induced	Patient was not induced	Patient was not induced	Patient was not induced	2024-04-01	Patient was not induced	N/A	N/A	yes	Partograph not filled	Not indicated			No	Spontaneous vaginal delivery (SVD)	Delayed second stage	no	No	no	mother alive and discharged
5/25/2021 12:35:12	1	Before Jan 2018		371580	18-25	Salaried	Secondary	Married/Husband	Zimmerman	1	2	0	Was done	O	12	positive	Non-reactive	Non-reactive	Were done	104	67	Not indicated	83	20	Second stage	Yes	No	Patient was not administered cytotec	Patient was not induced	Patient was not induced	Patient was not induced	Patient was not induced	Patient was not induced	2024-04-01	Patient was not induced	Membrane intact	Not indicated	yes	No	regular	111-159		No	Spontaneous vaginal delivery (SVD)	C/S not done	no	No	no	mother alive and discharged
5/25/2021 12:36:07	2	2019-07-01		427628	31-35	Unemployed	Secondary	Married/Husband	Mwiki	3	3	38-41	Was done	A	11.8	positive	Non-reactive	Non-reactive	Were done	111	79	36.7	102	21	LAPs	No	No	Patient was not administered cytotec	Patient was not induced	Patient was not induced	Patient was not induced	Patient was not induced	Patient was not induced	8 and above	Patient was not induced	artificial	clear	yes	Partograph not filled	Not indicated			No	Spontaneous vaginal delivery (SVD)	C/S not done	no	No	no	mother alive and discharged
5/25/2021 12:40:15	5	Before Jan 2018		353080	<18	Unemployed	Secondary	Married/Husband	Githunguri	0	1	38-41	Was done	O	8	positive	Non-reactive	Non-reactive	Were done	120	70		87		LAPs	Yes	No	Patient was not administered cytotec	Patient was not induced	Patient was not induced	Patient was not induced	Patient was not induced	Patient was not induced	2024-04-01	Patient was not induced	artificial	clear	no	No	regular	111-159	Yes	No	Spontaneous vaginal delivery (SVD)	C/S not done	no	No	no	mother alive and discharged
5/25/2021 12:41:25	417228	2019-04-01		417228	18-25	0	Secondary	Other next of kin indicated	Kangami	0	1	35-37	Was done	A	11.8	positive	Non-reactive	Non-reactive	Were done	110	81	36.4	91	22	LAPs	Yes	No	Patient was not administered cytotec	Patient was not induced	Patient was not induced	Patient was not induced	Patient was not induced	Patient was not induced	2024-04-01	Patient was not induced	artificial	meconium stained	no	No	regular	111-159	no	No	Spontaneous vaginal delivery (SVD)	C/S not done	no	No	no	mother alive and discharged
5/25/2021 12:44:45	3	2019-05-01	422028	4220/28	18-25	Unemployed	Secondary	Other next of kin indicated	Ndumberi	0	1	38-41	Was done	O	12.1g/dl	positive	Non-reactive	Non-reactive	Were done	121	72	36.8	72	20	LAPs	Yes	No	Patient was not administered cytotec	Patient was not induced	Patient was not induced	Patient was not induced	Patient was not induced	Patient was not induced	2024-04-01	Patient was not induced	spontaneous	clear	yes	No	regular	111-159	no	No	Spontaneous vaginal delivery (SVD)	C/S not done	no	No	no	mother alive and discharged
5/25/2021 12:45:23	1	2019-01-01		409459	31-35	Self employed	None	Married/Husband	Kamuchege	3	4	38-41	Was done	B	10.8	positive	Non-reactive	Non-reactive	Were done	142	81	34.2	91	Not indicated	LAPS	Yes	No	Patient was not administered cytotec	Patient was not induced	Patient was not induced	Patient was not induced	Patient was not induced	Patient was not induced	2024-04-01	Patient was not induced	Intact	clear	yes	No	regular	111-159	no	No	Spontaneous vaginal delivery (SVD)	C/S not done	no	No	no	mother alive and discharged
5/25/2021 12:45:33	2	Before Jan 2018		371780	18-25	0	Secondary	Married/Husband	Kiambu	0	1	38-41	Was done	AB	11.7	positive	Non-reactive	Non-reactive	Were done	109	76	0	76	24	Laps	Yes	No	Patient was not administered cytotec	Patient was not induced	Patient was not induced	Patient was not induced	Patient was not induced	Patient was not induced	2024-04-01	Patient was not induced	N/A	N/A	yes	No	regular	111-159	Yes	No	Spontaneous vaginal delivery (SVD)	C/S not done	no	No	no	mother alive and discharged
5/25/2021 12:48:59	6	2019-05-01		421328	18-25	Self employed	Tertiary	Married/Husband	Kirigiti	0	1	35-37	Was done	O	11.2	positive	Non-reactive	Non-reactive	Were done	96	66	36.2	120	20	LAPS radiating from back	Yes	No	Patient was not administered cytotec	Patient was not induced	Patient was not induced	Patient was not induced	Patient was not induced	Patient was not induced	2024-04-01	Patient was not induced	N/A	N/A	no	No	Not indicated	111-159	Yes	No	Spontaneous vaginal delivery (SVD)	C/S not done	no	No	no	mother alive and discharged
5/25/2021 12:52:45	1	2018-07-01		394312	18-25	Salaried	Tertiary	Other next of kin indicated	Kasarani	0	1	38-41	Was done	B	11.8	positive	Non-reactive	Non-reactive	Were done	96	60	36.5	89	21	LAPS	Yes	No	Patient was not administered cytotec	Patient was not induced	Patient was not induced	Patient was not induced	Patient was not induced	Patient was not induced	2024-04-01	Patient was not induced	artificial	meconium stained	no	No	regular	111-159	no	No	Spontaneous vaginal delivery (SVD)	C/S not done	no	No	no	mother alive and discharged
5/25/2021 12:55:48	4	2018-10-01		402774	26-30	0	Primary	Married/Husband	Karia	0	1	35-37	Was done	A	11.8	positive	Non-reactive	Non-reactive	Were done	112	91	0	105	0	DOL	Yes	No	Patient was not administered cytotec	Patient was not induced	Patient was not induced	Patient was not induced	Patient was not induced	Patient was not induced	2024-04-01	Patient was not induced	artificial	clear	no	No	regular	111-159	no	No	Spontaneous vaginal delivery (SVD)	C/S not done	no	No	no	mother alive and discharged
5/25/2021 12:57:53	3	2019-05-01		422228	18-25	Unemployed	Secondary	Married/Husband	Thindigua	1	2	38-41	Was done	AB	9.1g/dl	positive	Non-reactive	Non-reactive	Were done	116	71	36.6	90	18	APL with Meconium grade 1	Yes	No	Patient was not administered cytotec	Patient was not induced	Patient was not induced	Patient was not induced	Patient was not induced	Patient was not induced	2024-04-01	Patient was not induced	spontaneous	meconium stained	no	No	regular	111-159	no	No	Spontaneous vaginal delivery (SVD)	C/S not done	no	No	no	mother alive and discharged
5/25/2021 12:58:28	2	Before Jan 2018		373080	18-25			Married/Husband	K west	0	1	0	Was done	O	11.2	positive	Non-reactive	Non-reactive	Not done	0	0	0	0	0	Laps	Yes	No	0	Patient was not induced	Patient was not induced	Patient was not induced	Patient was not induced	Patient was not induced	2024-04-01	Patient was not induced	N/A	N/A	yes	No	regular	111-159	Yes	No	Spontaneous vaginal delivery (SVD)	C/S not done	no	No	no	mother alive and discharged
5/25/2021 13:00:13	1	2018-07-01		394612	18-25	Unemployed	Tertiary	Married/Husband	Ruiru	0	1	38-41	Was done	A	8.7	positive	Non-reactive	Non-reactive	Were done	132	66	36.4	87	22	LAPS	No	No	Patient was not administered cytotec	Patient was not induced	Patient was not induced	Patient was not induced	Patient was not induced	Patient was not induced	2024-04-01	Patient was not induced	N/A	Not indicated	Not indicated	Partograph not filled	Not indicated	111-159	Patient delivered by C/S	No	Caesarean section	Non-reassuring fetal state	no	No	no	mother alive and discharged
5/25/2021 13:05:05	6	2019-03-01		417028	31-35	Unemployed	Primary	Married/Husband	Njathaine	3	4		Was done	A	13.7	positive	Non-reactive	Non-reactive	Were done	116	103	36	92		LAPS	No	No	Patient was not administered cytotec	Patient was not induced	Patient was not induced	Patient was not induced	Patient was not induced	Patient was not induced	2024-04-01	Patient was not induced	spontaneous	N/A	yes	Partograph not filled	Not indicated			No	Spontaneous vaginal delivery (SVD)	C/S not done	no	No	no	mother alive and discharged
5/25/2021 13:10:29	5	2018-08-01		397712	18-25	Salaried	Tertiary	Other next of kin indicated	Githurai44	0	1	35-37	Was done	O	8.8	positive	Non-reactive	Non-reactive	Were done	146	102	36.7	106	20	High BP	No	No	Patient was not administered cytotec	Patient was not induced	Patient was not induced	Patient was not induced	Patient was not induced	Patient was not induced	2024-04-01	Patient was not induced	N/A	N/A	no	Partograph not filled	Not indicated		Patient delivered by C/S	No	Caesarean section	other	no	No	no	mother alive and discharged
5/25/2021 13:17:24	3	Before Jan 2018		368953	18-25	Unemployed	Secondary	Married/Husband	Ruaka	0	1	38-41	Was done	O	11.7g/dl	positive	Non-reactive	Non-reactive	Were done	120	70	36.5	78	23	LAPs	Yes	No	Patient was not administered cytotec	Patient was not induced	Patient was not induced	Patient was not induced	Patient was not induced	Patient was not induced	2024-04-01	Patient was not induced	spontaneous	clear	no	No	regular	111-159	no	No	Spontaneous vaginal delivery (SVD)	C/S not done	no	No	no	mother alive and discharged
5/25/2021 13:22:52	1	2018-07-01		394612	18-25	Unemployed	Tertiary	Married/Husband	Ruiru	0	1	38-41	Was done	A	8.7	positive	Non-reactive	Non-reactive	Were done	132	66	36.4	87	22	LAPS	No	No	Patient was not administered cytotec	Patient was not induced	Patient was not induced	Patient was not induced	Patient was not induced	Patient was not induced	2024-04-01	Patient was not induced	N/A	Not indicated	Not indicated	Partograph not filled	Not indicated	111-159	Patient delivered by C/S	No	Caesarean section	Non-reassuring fetal state	no	No	no	mother alive and discharged
5/25/2021 13:22:52	4	2019-05-01		420328	18-25	Self employed	0	Married/Husband	Kayole	0	2	38-41	Was done	A	10.5	positive	Non-reactive	Non-reactive	Were done	113	58	0	115	20	LAPs	Yes	No	Patient was not administered cytotec	Patient was not induced	Patient was not induced	Patient was not induced	Patient was not induced	Patient was not induced	2024-04-01	Patient was not induced	artificial	clear	no	No	regular	111-159	no	No	Spontaneous vaginal delivery (SVD)	C/S not done	no	No	no	mother alive and discharged
5/25/2021 13:30:25		2018-12-01		408759	18-25	Unemployed	Tertiary	Married/Husband	Ndumberi	0	1	38-41	Was done	B	8.6	positive	Non-reactive	Non-reactive	Not done	0	0	0	0	0	LAPs	Yes	No	Patient was not administered cytotec	Patient was not induced	Patient was not induced	Patient was not induced	Patient was not induced	Patient was not induced	2024-04-01	Patient was not induced	N/A	N/A	yes	No	regular	111-159	Yes	No	Spontaneous vaginal delivery (SVD)	C/S not done	no	No	no	mother alive and discharged
5/25/2021 13:33:14	6	2019-06-01		424328	18-25	Unemployed	Primary	Other next of kin indicated	Kiambururu	1	2	38-41	Was done	O	12.7	positive	Non-reactive	Non-reactive	Were done	115	78	36	121	20	LAPS	Yes	No	Patient was not administered cytotec	Patient was not induced	Patient was not induced	Patient was not induced	Patient was not induced	Patient was not induced	2024-04-01	Patient was not induced	N/A	N/A	yes	No	Not indicated	111-159	Yes	No	Spontaneous vaginal delivery (SVD)	C/S not done	no	No	no	mother alive and discharged
5/25/2021 13:36:44	5	2018-02-01		381993	18-25	Unemployed	Secondary	Married/Husband	Ngengu	0	1	35-37	Was done	O	8.9	positive	Non-reactive	Non-reactive	Were done	116	73		109	21	LAPs	No	No	Patient was not administered cytotec	Patient was not induced	Patient was not induced	Patient was not induced	Patient was not induced	Patient was not induced	2024-04-01	Patient was not induced	spontaneous	N/A	yes	Partograph not filled	Not indicated			No	Spontaneous vaginal delivery (SVD)	C/S not done	no	No	no	mother alive and discharged
5/25/2021 13:38:34	1	2018-07-01		394708	26-30	Unemployed	Primary	Married/Husband	Mwiki	1	2		Was done	A	12.1	positive	Non-reactive	Non-reactive	Were done	121	78	36.7	88	22	Born before arrival	No	No	Patient was not administered cytotec	Patient was not induced	Patient was not induced	Patient was not induced	Patient was not induced	Patient was not induced	2024-04-01	Patient was not induced	Not indicated	Not indicated	yes	No	Not indicated			No	Spontaneous vaginal delivery (SVD)	C/S not done	no	No	no	mother alive and discharged
5/25/2021 13:40:15	3	2018-09-01		400274	18-25	Unemployed	Primary	Married/Husband	Mathare	1	2	38-41	Was done	A	11g/dl	positive	Non-reactive	Reactive	Were done	110	73	36.2	86	21	LAPs	Yes	No	Patient was not administered cytotec	Patient was not induced	Patient was not induced	Patient was not induced	Patient was not induced	Patient was not induced	2024-04-01	Patient was not induced	Patient went for C/S due to prolonged labour	N/A	yes	No	regular	111-159	Patient delivered by C/S	No	Caesarean section	prolonged labour	no	No	no	mother alive and discharged
5/25/2021 13:45:29	5	2019-07-01		426477	<18	Unemployed	Primary	Married/Husband	Githunguri	0	2	35-37							Were done	117	80	36.6	86	20	APL	Yes	No	Patient was not administered cytotec	Patient was not induced	Patient was not induced	Patient was not induced	Patient was not induced	Patient was not induced	2024-04-01	Patient was not induced	spontaneous	clear	no	No	regular	111-159	Yes	No	Spontaneous vaginal delivery (SVD)	C/S not done	no	No	no	mother alive and discharged
5/25/2021 13:48:07	4	Before Jan 2018		366435	26-30	Salaried	Tertiary	Married/Husband	Kariobangi	0	1	38-41	Was done	B	11.4	negative	Non-reactive	Non-reactive	Were done	111	69	36.2	87	20	LAPs	Yes	No	Patient was not administered cytotec	Patient was not induced	Patient was not induced	Patient was not induced	Patient was not induced	Patient was not induced	2024-07-05	Patient was not induced	artificial	clear	no	No	regular	111-159	no	No	Spontaneous vaginal delivery (SVD)	C/S not done	no	No	no	mother alive and discharged
5/25/2021 13:48:17	3	Before Jan 2018		371380	26-30	Unemployed	0	Married/Husband	Kawaida	2	3	38-41	Was done	O	14.4g/dl	positive	Non-reactive	Non-reactive	Were done	108	77	36.3	106	21	2nd stage	No	No	Patient was not administered cytotec	Patient was not induced	Patient was not induced	Patient was not induced	Patient was not induced	Patient was not induced	2024-04-01	Patient was not induced	spontaneous	clear	no	Partograph not filled	regular	111-159	no	No	Spontaneous vaginal delivery (SVD)	C/S not done	yes	No	no	mother alive and discharged
5/25/2021 13:56:57	3	2018-02-01		380247	18-25	Unemployed	0	Other next of kin indicated	Githurai 45	1	3		Was done	B	Not done	positive	0	Non-reactive	Not done	0	0	0	0	0	LAPs	Yes	No	Patient was not administered cytotec	Patient was not induced	Patient was not induced	Patient was not induced	Patient was not induced		2024-04-01	Patient was not induced	spontaneous	clear	no	No	regular	111-159	Yes	No	Spontaneous vaginal delivery (SVD)	C/S not done	no	No	no	mother alive and discharged
5/25/2021 14:32:06	4	2018-01-01		379847	18-25	Unemployed	Secondary	Married/Husband	Githurai 45	1	2	38-41	Was done	O	11.9	positive	Non-reactive	Non-reactive	Were done	116	68	0	64	0	2nd stage	Yes	No	Patient was not administered cytotec	Patient was not induced	Patient was not induced	Patient was not induced	Patient was not induced	Patient was not induced	2024-04-01	Patient was not induced	spontaneous	Came in 2nd stage	no	No	regular	111-159	no	No	Spontaneous vaginal delivery (SVD)	C/S not done	no	No	no	mother alive and discharged
5/25/2021 14:42:44	4	2019-06-01		424877	18-25	Self employed	Tertiary	Married/Husband	Githunguri	0	1	38-41	Was done	O	13.4	positive	Non-reactive	Non-reactive	Were done	108	60	36.7	152	20	APL	Yes	No	Patient was not administered cytotec	Patient was not induced	Patient was not induced	Patient was not induced	Patient was not induced	Patient was not induced	2024-04-01	Patient was not induced	spontaneous	clear	no	No	regular	111-159	no	No	Spontaneous vaginal delivery (SVD)	C/S not done	no	No	no	mother alive and discharged
5/25/2021 14:46:45	4	2019-07-01		427128	18-25	0	0	Married/Husband	Ndumberi	1	2	38-41	Was done	A	11.9	positive	Non-reactive	Non-reactive	Were done	126	72	36.6	72	22	LAPs	Yes	No	Patient was not administered cytotec	Patient was not induced	Patient was not induced	Patient was not induced	Patient was not induced	Patient was not induced	2024-04-01	Patient was not induced	spontaneous	clear	no	No	regular	111-159	no	No	Spontaneous vaginal delivery (SVD)	C/S not done	no	No	no	mother alive and discharged
5/25/2021 14:49:17	3	2019-06-01	423677	4236/77	18-25	Unemployed	Primary	Married/Husband	Mwiki	3	4	38-41	Was done	B	12.4g/dl	positive	Non-reactive	Non-reactive	Were done	117	72	36.1	93	18	LAPs	Yes	No	Patient was not administered cytotec	Patient was not induced	Patient was not induced	Patient was not induced	Patient was not induced	Patient was not induced	2024-04-01	Patient was not induced	artificial	clear	no	No	regular	111-159	no	No	Spontaneous vaginal delivery (SVD)	C/S not done	no	No	no	mother alive and discharged
5/25/2021 15:07:06	1	2018-10-01		403356	18-25	Unemployed	Secondary	Married/Husband	Ruaka	0	1	35-37	Was done	0 - not indicated	Not done	0	0	0	Were done	136	76	36.4	102	18	LAPS	No	Yes	Induction of labour	IUFD (foetal death)	Misoprostol	1		less than 12 hours	8 and above	8 and above	Membrane intact	Brownish	yes	Partograph not filled	Not indicated			No	Spontaneous vaginal delivery (SVD)	C/S not done	no	No	no	mother alive and discharged
5/25/2021 15:11:24	3	2018-09-01		401180	18-25	Salaried	Secondary	Other next of kin indicated	Mathare north	0	1	38-41	Was done	O	9.5g/dl	positive	Non-reactive	Reactive	Were done	110	71	36.6	87	19	PROM at term	Yes	Yes	Induction of labour	Patient was not induced	Misoprostol	2	2024-10-06	less than 12 hours	2024-04-01	2024-04-01	spontaneous	clear	no	No	regular	111-159	no	No	Spontaneous vaginal delivery (SVD)	C/S not done	no	No	no	mother alive and discharged
5/25/2021 15:11:46	2	2018-09-01		399252	18-25	Salaried	Secondary	Married/Husband	Githunguri	0	1	0	Was done	O	145	positive	Non-reactive	Non-reactive	Were done	138	80	0	42	20	Laps	Yes	Yes	Induction of labour	other	Misoprostol	1	2024-05-02	less than 12 hours	2024-04-01	2024-04-01	spontaneous	clear	yes	No	regular	111-159	Yes	No	Spontaneous vaginal delivery (SVD)	C/S not done	no	No	no	mother alive and discharged
5/25/2021 15:15:05	4	2018-11-01		406872	26-30	Self employed	Primary	Married/Husband	Githurai	3	4	38-41	Was done	O	12.4	0	0	Non-reactive	Were done	162	129	0	99	22	PET on Rx for DM	Yes	Yes	Induction of labour	medical complications: pre-eclampsia, medical complications: diabetes melitus	Misoprostol	2	2024-10-06	less than 12 hours	2024-07-05	2024-04-01	N/A	N/A	no	No	Not indicated	< or equal to 110	no	No	Spontaneous vaginal delivery (SVD)	C/S not done	no	No	no	mother alive and discharged
5/25/2021 15:20:24	1	2018-10-01		403758	26-30	Unemployed	Secondary	Married/Husband	Githurai 44	0	1	35-37	Was done	O	13.2	positive	Non-reactive	Non-reactive	Were done	114	64	Not indicated	76	20	LAPS radiating to the back	Yes	Yes	Induction of labour	other	Misoprostol	2	2024-05-02	less than 12 hours	2024-04-01	2024-04-01	Membrane intact	clear	yes	No	regular	111-159	Yes	No	Spontaneous vaginal delivery (SVD)	C/S not done	no	No	no	mother alive and discharged
5/25/2021 15:21:31	2	2018-10-01		402556	26-30	Self employed	Secondary	Married/Husband	Githurai	0	1	35-37	Was done	O	12.1	positive	Non-reactive	Non-reactive	Were done	116	85	0	535	22	Dol	No	Yes	Induction of labour	Prolonged pregnancy: 40 to 40 weeks 6 days	Misoprostol	1	1	less than 12 hours	2024-04-01	2024-04-01	artificial	clear	yes	Partograph not filled	irregular			No	Spontaneous vaginal delivery (SVD)	C/S not done	no	No	no	mother alive and discharged
5/25/2021 15:21:47	5	2018-08-01		398567	18-25	Unemployed	0	Married/Husband	Nginda	0	1	38-41	Was done	A	11.1	positive	Non-reactive	Non-reactive	Were done	120	73	36	81	20	LAPs&DOL	Yes	Yes	Induction of labour	other	Misoprostol	1	2024-10-06	less than 12 hours	2024-04-01	2024-04-01	spontaneous	clear	yes	No	Not indicated	111-159	no	No	Spontaneous vaginal delivery (SVD)	C/S not done	no	No	no	mother alive and discharged
5/25/2021 15:21:51	3	2018-03-01		383768	18-25	Unemployed	Tertiary	Married/Husband	Kahawa wendani	0	1	38-41	Was done	O	13.4g/dl	positive	Non-reactive	Non-reactive	Were done	107	69	36.3	112	18	PROM in Primi at 38wks	Yes	Yes	Induction of labour	medical complications: premature rupture of membranes	Misoprostol	1	2024-10-06	13-24 hours	2024-04-01	2024-04-01	spontaneous	clear	no	No	regular	111-159	no	No	Spontaneous vaginal delivery (SVD)	C/S not done	no	No	no	mother alive and discharged
5/25/2021 15:25:20	4	2018-01-01		377637	31-35	Unemployed	Primary	Married/Husband	Kiambu		3	38-41	Was done	B	12.3	positive	Non-reactive	Non-reactive	Were done	123	86	0	93	22	Postdates	No	Yes	Induction of labour	Prolonged pregnancy: 41 - 41 weeks 6 days	Misoprostol	3	2024-10-06	13-24 hours	2024-04-01	2024-04-01	spontaneous	clear	no	Partograph not filled	Not indicated	111-159	no	No	Spontaneous vaginal delivery (SVD)	C/S not done	no	No	no	mother alive and discharged
5/25/2021 15:33:00	1	2018-12-01		408856	18-25	Self employed	Secondary	single	Kawaida	0	1	38-41	Was done	A	13.4	positive	Non-reactive	Non-reactive	Were done	108	81	36.1	108	20	LAPS	No	Yes	Induction of labour	other	Misoprostol	2		less than 12 hours	2024-04-01	2024-04-01	Membrane intact	clear	Not indicated	Partograph not filled	regular	111-159		No	Caesarean section	Non-reassuring fetal state	no	No	no	mother alive and discharged
5/25/2021 15:33:16	6	2018-08-01		398795	18-25	Salaried	Tertiary	Married/Husband	Kasarani	1	2	35-37	Was done	O	13.8	positive	Non-reactive	Non-reactive	Were done	114	68	36.8	76	18	DOL	No	Yes	Induction of labour	other	Misoprostol	6	2024-10-06	24-48 hours	2024-07-05	2024-04-01	artificial	clear	yes	Partograph not filled	Not indicated	111-159		No	Spontaneous vaginal delivery (SVD)	C/S not done	no	No	no	mother alive and discharged
5/25/2021 15:34:27	4	2018-05-01		389952	36-40	Self employed	Secondary	Married/Husband	Githurai 45	3	4	42 and above	Was done	A	11.5	positive	Non-reactive	Non-reactive	Were done	137	90	0	88	20	Post dates	Yes	Yes	Induction of labour	Prolonged pregnancy: 42 weeks and above	Misoprostol	3	16 and above	24-48 hours	2024-07-05	2024-04-01	spontaneous	clear	no	No	regular	111-159	no	No	Spontaneous vaginal delivery (SVD)	C/S not done	no	No	no	mother alive and discharged
5/25/2021 15:35:20	2	2018-11-01		406769	18-25	0	Tertiary	Married/Husband	Kawaida	1	2	35-37	Was done	O	12	positive	Non-reactive	Non-reactive	Were done	115	78	36.7	87	19	Lap&reddish mucoid discharge	Yes	Yes	Induction of labour	Prolonged pregnancy: 40 to 40 weeks 6 days	Misoprostol	1	2024-05-02	13-24 hours	8 and above	8 and above	Patient went for CS after failed induction	N/A	yes	No	Not indicated		Yes	No	Caesarean section	prolonged labour	no	No	no	mother alive and discharged
5/25/2021 15:47:15	1	2018-08-01		398367	18-25	Unemployed	Secondary	Married/Husband	Kagwe	0	1		Was done	O	11.1	positive	Non-reactive	Non-reactive	Were done	Not indicated	Not indicated	Not indicated	Not indicated	Not indicated	LAPS	No	Yes	Induction of labour	other	Misoprostol	2		less than 12 hours	2024-04-01	2024-04-01	artificial	clear	no	Partograph not filled	regular	111-159		No	Spontaneous vaginal delivery (SVD)	C/S not done	no	No	no	mother alive and discharged
5/25/2021 15:50:33	6	2018-02-01		381810	31-35	Self employed	Secondary	Married/Husband	Zimmerman	3	4	28-34	Was done	O	10.8	negative	Non-reactive	Non-reactive	Not done						High BP	No	Yes	Induction of labour	medical complications: pre-eclampsia	Misoprostol	3	2024-10-06	13-24 hours	2024-07-05	2024-04-01	N/A	N/A	yes	Partograph not filled	Not indicated	111-159		No	Spontaneous vaginal delivery (SVD)	C/S not done	no	No		mother alive and discharged
5/25/2021 15:52:49	3	2018-01-01		377457	31-35	Self employed	Primary	Married/Husband	Githurai 44	3	4	35-37	Was done	A	8.9g/dl	positive	Non-reactive	Non-reactive	Were done	118	74	36.7	81	21	LAPs	No	Yes	Induction of labour	other	Misoprostol	1	2015-11-01	13-24 hours	2024-04-01	2024-04-01	spontaneous	clear	no	Partograph not filled	regular	111-159	no	No	Spontaneous vaginal delivery (SVD)	C/S not done	no	No	no	mother alive and discharged
5/25/2021 15:55:25	5	2018-11-01		405555	18-25	Self employed	Secondary	Married/Husband	Githunguri	0	1	38-41	Was done	O	13.2	positive	Non-reactive	Non-reactive	Were done	109	62	_	71	_	Post Dates41/40	Yes	No	Patient was not administered cytotec	Patient was not induced	Patient was not induced	Patient was not induced	Patient was not induced	Patient was not induced	2024-04-01	Patient was not induced	N/A	N/A	yes	Yes	Not indicated	111-159	Patient delivered by C/S	No	Caesarean section	prolonged labour	no	No	no	mother alive and discharged
5/25/2021 15:55:29	4	2018-09-01		401463	18-25	0	Primary	Married/Husband	Proactive	1	2	38-41	Was done	A	12.2	positive	Non-reactive	Non-reactive	Were done	104	69	36.4	91	24	LAPs	Yes	Yes	Induction of labour	other	Misoprostol	3	16 and above	24-48 hours	2024-04-01	2024-04-01	artificial	meconium stained	no	No	regular	111-159	no	No	Spontaneous vaginal delivery (SVD)	C/S not done	no	No	no	mother alive and discharged
5/25/2021 15:57:47	6	2018-10-01		403539	18-25	Unemployed	Secondary	Married/Husband	Zimmerman	0	1	38-41	Was done	B	13.1	positive	Non-reactive	Non-reactive	Not done						LAPS	Yes	Yes	Induction of labour	other	Misoprostol	4	2024-10-06	13-24 hours	2024-04-01	2024-04-01	N/A	N/A	yes	No	Not indicated	111-159	Yes	No	Spontaneous vaginal delivery (SVD)	C/S not done	no	No	no	mother alive and discharged
5/25/2021 16:05:43	6	2018-09-01		399270	26-30	Unemployed	Primary	Married/Husband	Kangoya	1	2	38-41	Was done	B	13.1	positive	Non-reactive	Non-reactive	Were done	106	74	36.1	96	22	Post datism	Yes	Yes	Induction of labour	other	Misoprostol	1	2024-10-06	13-24 hours	2024-04-01	2024-04-01	artificial	N/A	no	No	Not indicated	111-159	Yes	No	Spontaneous vaginal delivery (SVD)	C/S not done	no	No		mother alive and discharged
5/25/2021 16:06:07	4	2019-01-01		409269	18-25	Self employed	Primary	Other next of kin indicated	Githurai 45	0	1	42 and above	Was done	O	9.7	positive	Non-reactive	Non-reactive	Were done	132	62	36	121	18	Post dates	Yes	Yes	Induction of labour	Prolonged pregnancy: 42 weeks and above	Misoprostol	3	16 and above	24-48 hours	2024-04-01	2024-04-01	spontaneous	clear	no	No	regular	111-159	no	No	Spontaneous vaginal delivery (SVD)	C/S not done	no	No	no	mother alive and discharged
5/25/2021 16:06:18	3	2018-04-01		387196	18-25	Self employed	Secondary	Married/Husband	Kahawa west	0	1	42 and above	Was done	A	12.7g/dl	positive	Non-reactive	Non-reactive	Were done	104	59	36	90	19	Post datism	Yes	Yes	Induction of labour	Prolonged pregnancy: 42 weeks and above	Misoprostol	1	2024-10-06	13-24 hours	2024-07-05	2024-04-01	artificial	clear	no	No	regular	111-159	no	No	Spontaneous vaginal delivery (SVD)	C/S not done	no	No	no	mother alive and discharged
5/25/2021 16:15:06	5	2019-01-01		410328	18-25	Unemployed	Primary	0	Kahawa west	1	3	38-41	Was done	O	11	positive	Non-reactive	Non-reactive	Were done	117	64	36.8	115	23	Post date	Yes	Yes	Induction of labour	Prolonged pregnancy: 40 to 40 weeks 6 days	Misoprostol	3	2024-05-02	13-24 hours	2024-04-01	2024-04-01	artificial	clear	yes	No	regular	111-159	no	No	Spontaneous vaginal delivery (SVD)	C/S not done	no	No	no	mother alive and discharged
5/25/2021 16:15:12	6	2018-12-01		407652	<18	Unemployed	Secondary	Other next of kin indicated	Marurui	0	1	42 and above	Was done	O	7.6	negative		Non-reactive	Were done	126	73	36.1	68	22	Post dates	Yes	Yes	Induction of labour	Prolonged pregnancy: 42 weeks and above	Misoprostol	2	2024-10-06	13-24 hours	2024-07-05	2024-04-01	N/A	N/A	yes	No	Not indicated	111-159		No	Spontaneous vaginal delivery (SVD)	C/S not done	no	No		mother alive and discharged
5/25/2021 16:16:51	1	2018-09-01		400048	26-30	Self employed	Secondary	Married/Husband	Ndumberi no	2	3	38-41	Was done	O	14.5	positive	Non-reactive	Non-reactive	Were done	100	68	Not indicated	90	Not indicated	DOL	Yes	Yes	Induction of labour	Prolonged pregnancy: 40 to 40 weeks 6 days	Misoprostol	3	1	less than 12 hours	2024-04-01	2024-04-01	artificial	clear	yes	Yes	regular	111-159	Yes	No	Spontaneous vaginal delivery (SVD)	C/S not done	no	No	no	mother alive and discharged
5/25/2021 16:17:02	2	2018-11-01		406636	31-35	Salaried	Secondary	0	Kasarani	1	2	38-41	Was done	O	12	positive	Non-reactive	Non-reactive	Were done	117	81	36.7	98	18	Laps +PV bleed	Yes	Yes	Induction of labour	Prolonged pregnancy: 40 to 40 weeks 6 days	Misoprostol	2	2024-05-02	less than 12 hours	2024-04-01	2024-04-01	artificial	clear	yes	No	regular	111-159	Yes	No	Spontaneous vaginal delivery (SVD)	C/S not done	no	No	no	mother alive and discharged
5/25/2021 16:26:59	6	2018-05-01		391077	18-25	Unemployed	Tertiary	Married/Husband	Kahuho	0	1	38-41	Was done	B	13.2	positive	Non-reactive	Non-reactive	Were done	94	68		87	20	Low Fetal movements	No	Yes	Induction of labour	Prolonged pregnancy: 41 - 41 weeks 6 days	Misoprostol	1		13-24 hours	2024-07-05	2024-04-01	N/A	N/A	yes	Partograph not filled	Not indicated	111-159		No	Caesarean section	prolonged labour		No		mother alive and discharged
5/25/2021 16:31:58	4	2018-11-01		406988	18-25	Self employed	Secondary	Married/Husband	Ruiru	0	1	38-41	Was done	B	10.9	positive	Non-reactive	Non-reactive	Were done	117	78	36.1	91	18	Post dates	Yes	Yes	Induction of labour	Prolonged pregnancy: 40 to 40 weeks 6 days	Misoprostol	3	16 and above	24-48 hours	2024-04-01	2024-04-01	artificial	clear	no	No	regular	111-159	no	No	Spontaneous vaginal delivery (SVD)	C/S not done	no	No	no	mother alive and discharged
5/25/2021 16:35:05	3	2018-10-01		402813	18-25	Self employed	Primary	Other next of kin indicated	Kiambu	1	3	42 and above	Was done	B	12.7g/dl	positive	Non-reactive	Non-reactive	Were done	127	68	36.3	88	20	LAPs with Postdates	Yes	Yes	Induction of labour	Prolonged pregnancy: 42 weeks and above	Misoprostol	1	2024-10-06	13-24 hours	2024-04-01	2024-04-01	artificial	clear	no	No	regular	111-159	no	No	Spontaneous vaginal delivery (SVD)	C/S not done	no	No	no	mother alive and discharged
5/25/2021 16:36:42	6	2018-11-01		406156	18-25	Unemployed	Secondary	Married/Husband	Baba ndogo	0	1	38-41	Was done	O	9.9	positive	Non-reactive	Non-reactive	Were done	102	77		97		LAPS	Yes	Yes	Induction of labour	Prolonged pregnancy: 41 - 41 weeks 6 days	Misoprostol	1	2024-05-02	less than 12 hours	2024-07-05	2024-07-05	spontaneous	clear	no	No	Not indicated	111-159	Yes	No	Caesarean section	prolonged labour		No		mother alive and discharged
5/25/2021 16:37:00	5	2018-05-01		390735	18-25	Unemployed	Secondary	Married/Husband	Mwororo	0	1	38-41	Was done	B	12.8	positive	Non-reactive	Non-reactive	Were done	126	76	-	84	-	DOL	Yes	Yes	Induction of labour	medical complications: premature rupture of membranes	Misoprostol	2	2024-10-06	less than 12 hours	2024-07-05	2024-04-01	artificial	clear	yes	No	regular	111-159	no	No	Spontaneous vaginal delivery (SVD)	C/S not done	no	No	no	mother alive and discharged
5/25/2021 9:19:07	5	2019-07-01		427506	18-25	0	Secondary	Married/Husband	Kahawa west	0	1	38-41	Was done	O	10.6	positive	Non-reactive	Non-reactive	Were done	98	62	36.5	81	18	LAPS&Backache	Yes	No	Patient was not administered cytotec	Patient was not induced	Patient was not induced	Patient was not induced	Patient was not induced	Patient was not induced		2024-04-01	spontaneous	clear	no	No	regular	111-159	Yes	No	Spontaneous vaginal delivery (SVD)	C/S not done	no	No	no	mother alive and discharged
5/25/2021 9:23:20	1	2019-09-01		433100	18-25	Unemployed	Secondary	single	Kinoo	0	1	38-41	Was done	B	12.5	positive	Non-reactive	Non-reactive	Were done	110	76	36.5	75	20	LAPS	Yes	No	Patient was not administered cytotec	Patient was not induced	Patient was not induced	Patient was not induced	Patient was not induced	Patient was not induced	2024-04-01	2024-04-01	Membrane draining	clear	no	No	regular	111-159	no	No	Spontaneous vaginal delivery (SVD)	C/S not done	no	No	no	mother alive and discharged
5/25/2021 9:28:44	6	2019-08-01		428106	18-25	Unemployed	Tertiary	Married/Husband	Kamondo	0	1	38-41	Was done	B	11.8	positive	Non-reactive	Non-reactive	Were done	131	85	36.5	85	18	DOL	Yes	No	Patient was not administered cytotec	Patient was not induced	Patient was not induced	Patient was not induced	Patient was not induced	Patient was not induced	2024-04-01	Patient was not induced	N/A	clear	yes	No	Not indicated	111-159	no	No	Spontaneous vaginal delivery (SVD)	C/S not done	no	No	no	mother alive and discharged
5/25/2021 9:37:11	2	2019-09-01		432084	18-25	Unemployed	Tertiary	Other next of kin indicated	Ruaka	0	1	35-37	Was done	O	10.3	positive	Non-reactive	Non-reactive	Were done	122	84	36.1	78	20	lAPS/DOL	Yes	No	Patient was not administered cytotec	Patient was not induced	Patient was not induced	Patient was not induced	Patient was not induced	Patient was not induced	2024-04-01	Patient was not induced	spontaneous	clear	yes	No	regular	111-159	no	No	Spontaneous vaginal delivery (SVD)	C/S not done	yes	Yes	no	mother alive and discharged
5/25/2021 9:40:26	1	2019-01-01		409673	<18	Unemployed	Secondary	Married/Husband	Kirigiti	1	2	38-41	Was done	0 - not indicated	Not done	0	Non-reactive	Non-reactive	Were done	131	81	36.6	88	22	LAPS	No	No	Patient was not administered cytotec	Patient was not induced	Patient was not induced	Patient was not induced	Patient was not induced	Patient was not induced	2024-04-01	2024-04-01	Membrane intact	Not indicated	yes	Partograph not filled	Not indicated	111-159		No	Spontaneous vaginal delivery (SVD)	C/S not done	no	No	no	mother alive and discharged
5/25/2021 9:40:59	5				18-25	Unemployed	Primary	Married/Husband	Tinganga	0	1	28-34	Was done	B		positive	Non-reactive	Non-reactive	Were done	114	54	36.5	80	20	MSB	No	No	Patient was not administered cytotec	Patient was not induced	Patient was not induced	Patient was not induced	Patient was not induced	Patient was not induced	2024-04-01	Patient was not induced	spontaneous	N/A	yes	Partograph not filled	Not indicated	< or equal to 110	Yes	No	Spontaneous vaginal delivery (SVD)	C/S not done	no	No	no	mother alive and discharged
5/25/2021 9:45:23	2	2019-01-01		409873	18-25	Unemployed	Primary	Married/Husband	Githunguri	0	1	42 and above	Was done	A	9.2	negative	Non-reactive		Were done	120	78	36.4	80	22	LAPS	Yes	Yes	Patient was not administered cytotec	Patient was not induced	Patient was not induced	Patient was not induced	Patient was not induced	Patient was not induced	2024-04-01	Patient was not induced	artificial	clear	yes	No	regular	111-159	Yes	No	Spontaneous vaginal delivery (SVD)	C/S not done	no	No	no	mother alive and discharged
5/25/2021 9:46:43	3	2019-09-01		431782	<18	Unemployed	Secondary	Married/Husband	Thindigua	0	1	38-41	Was done	A	10.7g/dl	positive	Non-reactive	Non-reactive	Were done	138	100	36.7	91	20	LAPs	Yes	No	Patient was not administered cytotec	Patient was not induced	Patient was not induced	Patient was not induced	Patient was not induced	Patient was not induced	2024-04-01	Patient was not induced	spontaneous	clear	no	No	regular	111-159	no	No	Spontaneous vaginal delivery (SVD)	C/S not done	no	No	no	mother alive and discharged
5/25/2021 9:54:20	5	2019-09-01		433065	31-35	Self employed	Primary	Other next of kin indicated	Kasarani	2	4	35-37	Was done	A	12.1	positive	Non-reactive	Non-reactive	Were done	123	75	36.6	100	22	PV bleeding	Yes	No	Patient was not administered cytotec	Patient was not induced	Patient was not induced	Patient was not induced	Patient was not induced	Patient was not induced	2024-04-01	2024-04-01	spontaneous	clear	no	No	regular	111-159	Yes	No	Spontaneous vaginal delivery (SVD)	C/S not done	no	No	no	mother alive and discharged
5/25/2021 9:54:29	1	2018-12-01		408273	18-25	Self employed	Secondary	Married/Husband	Mitahato kiambu	1	2	28-34	Was done	B	14.5	positive	Non-reactive	Non-reactive	Were done	174	118	37.3	118	21	Increased blood pressure	No	No	Patient was not administered cytotec	Patient was not induced	Patient was not induced	Patient was not induced	Patient was not induced	Patient was not induced		2024-07-05	spontaneous	Not indicated	no	Partograph not filled	Not indicated	111-159		No	Caesarean section	other	no	No	no	mother alive and discharged
5/25/2021 9:54:54	2	2018-12-01		408673	18-25	0	Primary	Married/Husband	Kiambaa	1	2	38-41	Was done	B	10.2	positive	Non-reactive	Non-reactive	Were done	130	78	0	76	0	LAPS	Yes	No	Patient was not administered cytotec	Patient was not induced	Patient was not induced	Patient was not induced	Patient was not induced	Patient was not induced	2024-04-01	Patient was not induced	spontaneous	N/A	yes	No	regular	111-159	Yes	No	Spontaneous vaginal delivery (SVD)	C/S not done	no	No	no	mother alive and discharged
5/25/2021 9:56:13	3	2019-09-01	432438	4324/38	18-25	Self employed	Secondary	Married/Husband	Kari	1	2	38-41	Was done	O	8.9g/dl	positive	Non-reactive	Non-reactive	Were done	122	81	36.1	94	19	2nd stage	No	No	Patient was not administered cytotec	Patient was not induced	Patient was not induced	Patient was not induced	Patient was not induced	Patient was not induced	2024-04-01	Patient was not induced	spontaneous	clear	no	Partograph not filled	regular	111-159	no	No	Spontaneous vaginal delivery (SVD)	C/S not done	no	No	no	mother alive and discharged
5/25/2021 9:58:03	4	2019-10-01		433464	31-35	Unemployed	Primary	Married/Husband	Ikinu	2	3	38-41	Was done	O	11	positive	Non-reactive	Non-reactive	Were done	125	59	36	88	18	LAPs , DOL	Yes	No	Patient was not administered cytotec	Patient was not induced	Patient was not induced	Patient was not induced	Patient was not induced	Patient was not induced	2024-04-01	Patient was not induced	spontaneous	clear	no	No	regular	111-159	no	No	Spontaneous vaginal delivery (SVD)	C/S not done	no	No	no	mother alive and discharged
5/26/2021 10:00:21	6	2019-11-01		438091	36-40	Self employed	Primary	Married/Husband	Githuguri	4	5 and above	38-41	Was done	A	14.8	positive	Non-reactive	Non-reactive	Were done	164	82	36.2	104	20	Reduced fetal movements	Yes	Yes	Induction of labour	medical complications: pre-eclampsia	Dinoprostone	2	2024-10-06	13-24 hours	2024-07-05	2024-04-01	artificial	N/A	yes	No	Not indicated	111-159	Yes	No	Spontaneous vaginal delivery (SVD)	C/S not done	no	No		mother alive and discharged
5/26/2021 10:10:06	1	2019-12-01		439575	18-25	Unemployed	Primary	Married/Husband	Kanunga	0	1	38-41	Was done	O	11.3	positive	Non-reactive	Non-reactive	Were done	106	70	36.3	99	22	Post date	No	Yes	Induction of labour	Prolonged pregnancy: 41 - 41 weeks 6 days	Misoprostol	3	It was a failed induction - patient did not reach 4 cm	13-24 hours	8 and above	8 and above	artificial	Not indicated	Not indicated	Partograph not filled	regular	111-159	Patient delivered by C/S	No	Caesarean section	Failed Induction	no	No	no	mother alive and discharged
5/26/2021 10:12:11	4	2019-10-01		434422	18-25	Self employed	Tertiary	Other next of kin indicated	Kiu	0	1	35-37	Was done	B	10.6	positive	Non-reactive	Non-reactive	Were done	136	85	36.5	116	20	IUFD	Yes	Yes	Patient was not administered cytotec	medical complications: fetal anomalies	Dinoprostone	2	2024-05-02	less than 12 hours	2024-04-01	2024-04-01	N/A	N/A	no	No	Not indicated	< or equal to 110	no	No	Spontaneous vaginal delivery (SVD)	C/S not done	no	No	no	mother alive and discharged
5/26/2021 10:14:01	3	2019-04-01		419863	31-35	Self employed	Secondary	Other next of kin indicated	Kahawa west	2	4	38-41	Was done	O	11.6g/dl	positive	Non-reactive	Non-reactive	Were done	102	79	36.3	104	26	LAPs in twin pregnancy	Yes	Yes	Induction of labour	other	Misoprostol	2	2024-05-02	less than 12 hours	2024-04-01	2024-04-01	spontaneous	clear	no	No	regular	111-159	no	No	Spontaneous vaginal delivery (SVD)	C/S not done	no	No	no	mother alive and discharged
5/26/2021 10:14:23	5	2019-12-01		439113	18-25	Unemployed	Primary	Married/Husband		0	3	38-41	Was done	O	12.7	positive	Non-reactive	Non-reactive	Were done	134	79	36.3	83	-	Post dates	Yes	Yes	Induction of labour	Prolonged pregnancy: 41 - 41 weeks 6 days	Dinoprostone	3	It was a failed induction - patient did not reach 4 cm	24-48 hours	2024-07-05	2024-04-01	Patient went for CS after failed induction	N/A	yes	Partograph not filled	regular	111-159	Patient delivered by C/S	No	Caesarean section	prolonged labour	no	No	no	mother alive and discharged
5/26/2021 10:15:23	6	2019-07-01		426636	18-25	Unemployed		Married/Husband	Githurai 44	1	2	38-41	Was done	O	12.5	positive	Non-reactive	Non-reactive	Were done	124	75		92		LAPS	Yes	Yes	Induction of labour	Prolonged pregnancy: 41 - 41 weeks 6 days	Dinoprostone	2	2024-10-06	13-24 hours	2024-04-01	2024-04-01	artificial	clear	yes	No	Not indicated	111-159	no	No	Spontaneous vaginal delivery (SVD)	C/S not done	no	No	no	mother alive and discharged
5/26/2021 10:16:25	2	2019-04-01		418881	36-40	Unemployed	Primary	Married/Husband	kahawa west	2	3	38-41	Was done	A	12.6	positive	Non-reactive	Non-reactive	Were done	157	87	36.7	0	1.9	PET	Yes	Yes	Induction of labour	medical complications: pre-eclampsia	Misoprostol	2	2024-05-02	less than 12 hours	2024-07-05	2024-07-05	spontaneous	N/A	yes	No	regular	111-159	Yes	No	Spontaneous vaginal delivery (SVD)	C/S not done	no	No	no	mother alive and discharged
5/26/2021 10:17:50	1	2019-06-01		423786	26-30	Unemployed	Tertiary	Other next of kin indicated	Dagoretti	0	1	35-37	Was done	O	13.3	positive	Non-reactive	Non-reactive	Were done	112	84	36.7	106	22	DOL	Yes	Yes	Induction of labour	medical complications: premature rupture of membranes	Misoprostol	3	2024-05-02	less than 12 hours	2024-04-01	2024-04-01	spontaneous	clear	Not indicated	No	regular	111-159	no	No	Spontaneous vaginal delivery (SVD)	C/S not done	no	No	no	mother alive and discharged
5/26/2021 10:22:48	4	2019-12-01		440230	31-35	0	Tertiary	Other next of kin indicated	Kikuyu	0	2	38-41	Was done	A	13.9	positive	Non-reactive	Non-reactive	Were done	133	90	36.2	101	22	Postdates	No	No	Patient was not administered cytotec	Prolonged pregnancy: 41 - 41 weeks 6 days	Dinoprostone	3	16 and above	24-48 hours	2024-07-05	2024-04-01	Patient went for CS after failed induction	N/A	no	Partograph not filled	Not indicated	111-159	Patient delivered by C/S	No	Caesarean section	Failed Induction	no	No	no	mother alive and discharged
5/26/2021 10:25:10	2	2019-09-01		430937	18-25	0	Primary	Married/Husband	kilenge	2	3	38-41	Was done	O	10.9	positive	Non-reactive	Non-reactive	Were done	110	67	36.3	96	16	postdates	Yes	Yes	Induction of labour	Prolonged pregnancy: 41 - 41 weeks 6 days	Dinoprostone	2	2024-05-02	less than 12 hours	2024-04-01	2024-04-01	artificial	clear	no	No	regular	111-159	no	No	Spontaneous vaginal delivery (SVD)	C/S not done	no	No	no	mother alive and discharged
5/26/2021 10:28:06	3	2019-10-01		435675	18-25	Self employed	Secondary	Married/Husband	Roysambu	0	1	38-41	Was done	O	11.2g/dl	positive	Non-reactive	Non-reactive	Were done	120	88	36.4	96	18	LAPs with candidiasis and reduced fetal mvmts	No	Yes	Patient was not administered cytotec	other	Dinoprostone	1	2024-05-02	13-24 hours	2024-04-01	2024-04-01	spontaneous	meconium stained	no	Partograph not filled	Not indicated	111-159	Patient delivered by C/S	No	Caesarean section	other	no	No	no	mother alive and discharged
5/26/2021 10:29:29	5	2019-04-01		419837	18-25	Self employed	Primary	Other next of kin indicated	Ndenderu	0	1	38-41	Was done	A	12.8	positive	Non-reactive	Non-reactive	Were done	147	75	36.4	99	22	Post date and LAPs	Yes	Yes	Induction of labour	Prolonged pregnancy: 40 to 40 weeks 6 days	Misoprostol	2	2024-10-06	13-24 hours	2024-07-05	2024-04-01	Patient went for CS after failed induction	clear	no	No	regular	111-159	no	No	Caesarean section	Failed Induction	no	No	no	mother alive and discharged
5/26/2021 10:31:29	4	2019-07-01		427723	18-25	Unemployed	Tertiary	Other next of kin indicated	Githurai 45	0	1	42 and above	Was done	A	15.6	positive	Non-reactive	Non-reactive	Were done	119	71	36.1	104	22	LAPs	Yes	Yes	Patient was not administered cytotec	Prolonged pregnancy: 42 weeks and above	Dinoprostone	2	2024-10-06	less than 12 hours	2024-04-01	2024-04-01	spontaneous	clear	no	No	regular	111-159	no	No	Spontaneous vaginal delivery (SVD)	C/S not done	no	No	no	mother alive and discharged
5/26/2021 10:31:53	1	2019-06-01		424126	31-35	Unemployed	Tertiary	single	Ngegu	1	3	35-37	Was done	O	13.9	positive	Non-reactive	Non-reactive	Were done	119	93	36.6	121	Not indicated	Increased blood pressure	Yes	Yes	Induction of labour	medical complications: pre-eclampsia	Dinoprostone	1	2024-05-02	less than 12 hours	2024-04-01	2024-04-01	artificial	clear	yes	No	regular	111-159	Yes	No	Spontaneous vaginal delivery (SVD)	C/S not done	no	No	no	mother alive and discharged
5/26/2021 10:34:33	2	2019-04-01		417256	26-30	Unemployed	Tertiary	Married/Husband	limuru	1	2	38-41	Was done	O	12.2	positive	Non-reactive	Non-reactive	Were done	110	80	36.4	104	22	laps	Yes	Yes	Induction of labour	Prolonged pregnancy: 40 to 40 weeks 6 days	Misoprostol	2	2015-11-01	13-24 hours	2024-04-01	2024-04-01	spontaneous	clear	yes	No	regular	111-159	Yes	No	Spontaneous vaginal delivery (SVD)	C/S not done	no	No	no	mother alive and discharged
5/26/2021 10:37:37	6	2019-07-01		427005	18-25	Unemployed	Tertiary	Married/Husband	Mwiki	0	1	38-41	Was done	O	12.8	positive	Non-reactive	Non-reactive	Were done	106	62	36.7	103	18	Post dates	Yes	Yes	Induction of labour	Prolonged pregnancy: 41 - 41 weeks 6 days	Dinoprostone	3	2024-10-06	13-24 hours			artificial	meconium stained	yes	No	irregular	111-159	Patient delivered by C/S	No	Caesarean section	prolonged labour	yes	No		mother alive and discharged
5/26/2021 10:40:14	1	2019-10-01		433591	18-25	Unemployed	Secondary	single	Githiga	0	1	38-41	Was done	A	11.5	positive	Non-reactive	Non-reactive	Were done	112	75	36.1	97	18	LAPS	Yes	Yes	Induction of labour	other	Dinoprostone		2024-05-02	13-24 hours	2024-04-01	2024-04-01	Membrane intact	clear	yes	No	regular	111-159	Yes	No	Spontaneous vaginal delivery (SVD)	C/S not done	no	No	no	mother alive and discharged
5/26/2021 10:41:24	4	2019-09-01		431164	18-25	Self employed	Secondary	Married/Husband	Kahawa west	0	1	42 and above	Was done	O	14.6	positive	Non-reactive	Non-reactive	Were done	126	91	36.7	102	18	Postdates	Yes	Yes	Patient was not administered cytotec	Prolonged pregnancy: 42 weeks and above	Dinoprostone	1	2024-05-02	less than 12 hours	2024-04-01	2024-04-01	artificial	clear	no	No	regular	111-159	no	No	Spontaneous vaginal delivery (SVD)	C/S not done	no	No	no	mother alive and discharged
5/26/2021 10:42:03	3	2019-12-01		438870	18-25	Self employed	Primary	Married/Husband	Mlango Kubwa	0	1	38-41	Was done	B	12.1g/dl	positive	Non-reactive	Non-reactive	Were done	95	59	36.2	97	22	LAPs	Yes	Yes	Patient was not administered cytotec	Prolonged pregnancy: 41 - 41 weeks 6 days	Dinoprostone	2	2015-11-01	13-24 hours	2024-07-05	2024-04-01	spontaneous	clear	no	No	regular	111-159	Yes	No	Spontaneous vaginal delivery (SVD)	C/S not done	no	No	no	mother alive and discharged
5/26/2021 10:43:42	2	2019-10-01		434813	18-25	Unemployed	Secondary	0	mushatha	0	1	38-41	Was done	A	10.9	positive	Non-reactive	Non-reactive	Were done	100	68	0	99	18	laps	Yes		Induction of labour	medical complications: pre-eclampsia	Dinoprostone	1	2024-05-02	less than 12 hours	2024-07-05	2024-04-01	N/A	N/A	yes	Yes	regular	111-159	no	No	Spontaneous vaginal delivery (SVD)	C/S not done	no	No	no	mother alive and discharged
5/26/2021 10:47:57	5	2019-10-01		434812	26-30	Self employed	Tertiary	0	Githurai 45	0	2	38-41	Was done	B	13.4	positive	Non-reactive	Non-reactive	Were done	154	113	-	125	10	HighBP	Yes	Yes	Induction of labour	medical complications: pre-eclampsia	Dinoprostone	3	2024-10-06	48-72 hours	2024-07-05	2024-04-01	spontaneous	clear	no	No	regular	111-159	no	No	Spontaneous vaginal delivery (SVD)	C/S not done	no	No	no	mother alive and discharged
5/26/2021 10:50:00	1	2019-10-01		433976	18-25	Unemployed	Secondary	single	Huruma	0	1	38-41	Was done	0 - not indicated	10.3	0	0	Non-reactive	Were done	133	79	36.6	100	22	Foul smelling discharge	Yes	Yes	Induction of labour	medical complications: premature rupture of membranes	Dinoprostone	3	2024-10-06	13-24 hours	2024-07-05	2024-07-05	spontaneous	clear	Not indicated	No	regular	111-159	no	No	Caesarean section	other	no	No	no	mother alive and discharged
5/26/2021 10:52:02	2	2019-03-01		416238	18-25	Unemployed	Secondary	Married/Husband	karia	1	2	38-41	Was done	A	11	positive	Non-reactive	Non-reactive	Were done	105	79	36.5	89	22	post dates	Yes	Yes	Induction of labour	Prolonged pregnancy: 40 to 40 weeks 6 days	Misoprostol	1	2024-10-06	less than 12 hours	2024-04-01	2024-04-01	artificial	clear	yes	No	regular	111-159	Yes	No	Spontaneous vaginal delivery (SVD)	C/S not done	no	No	yes	mother alive and discharged
5/26/2021 10:52:14	6	2019-11-01		437410	18-25	Self employed	Secondary	Married/Husband	Njunu	0	1	35-37	Was done	B	12.7	positive	Non-reactive	Non-reactive	Were done	120	81	36	105	21	LAPS, post datism	No	Yes	Induction of labour	other	Dinoprostone	3	It was a failed induction - patient did not reach 4 cm	13-24 hours	8 and above	8 and above	Patient went for CS after failed induction	N/A	no	Partograph not filled	regular	111-159	Patient delivered by C/S	No	Caesarean section	Failed Induction		Yes		mother alive and discharged
5/26/2021 10:53:43	4	2019-04-01		418545	18-25	Unemployed	0	0	Githurai	0	1	38-41	Was done	O	11.5	positive	Non-reactive	Non-reactive	Were done	128	68	36.9	92	20	DOL, LAPs	Yes	Yes	Induction of labour	Prolonged pregnancy: 41 - 41 weeks 6 days	Misoprostol	3	16 and above	24-48 hours	8 and above	2024-04-01	spontaneous	clear	no	No	regular	111-159	no	No	Spontaneous vaginal delivery (SVD)	C/S not done	no	No	no	mother alive and discharged
5/26/2021 10:55:34	3	2019-11-01		435967	18-25	Unemployed	Tertiary	Married/Husband	Pipeline	0	1	38-41	Was done	B	9.2g/dl	positive	Non-reactive	Non-reactive	Were done	129	67	36.1	85	18	PROM at term	No	Yes	Patient was not administered cytotec	medical complications: premature rupture of membranes	Dinoprostone	3	It was a failed induction - patient did not reach 4 cm	24-48 hours	8 and above	2024-07-05	spontaneous	clear	no	Partograph not filled	regular	111-159	Patient delivered by C/S	No	Caesarean section	Failed Induction	no	No	no	mother alive and discharged
5/26/2021 10:59:14	1	2019-04-01		418126	26-30	Unemployed	Secondary	Married/Husband	Mwiki	3	4	35-37	Was done	AB	13.2	positive	Non-reactive	Non-reactive	Were done	94	56	36.5	91	23	Bleeding from mathare hospital referral	Yes	Yes	Induction of labour	other	Misoprostol	3	2024-05-02	13-24 hours	2024-04-01	2024-04-01	artificial	clear	yes	No	regular	111-159	no	No	Spontaneous vaginal delivery (SVD)	C/S not done	no	No	no	mother alive and discharged
5/26/2021 11:03:57	3		2 yr old in pediatrics by IP No.	4190/88	26-30	Self employed	Secondary	Married/Husband	Githurai 44	0	1	38-41	Was done	O	10.7g/dl	positive	Non-reactive	Non-reactive	Were done	128	81	36.3	90	22	LAPs	Yes	Yes	Induction of labour	other	Misoprostol	1	2024-05-02	less than 12 hours	2024-04-01	2024-04-01	artificial	clear	no	No	Not indicated	111-159	Yes	No	Spontaneous vaginal delivery (SVD)	C/S not done	no	No	no	mother alive and discharged
5/26/2021 11:04:51	2	2019-04-01		419688	<18	Salaried	Secondary	Married/Husband	githurai44	0	1	38-41	Was done	A	0	positive	Non-reactive	Non-reactive	Were done	141	72	0	42	20	obstructive labour	Yes	Yes	Induction of labour	Prolonged pregnancy: 40 to 40 weeks 6 days	Misoprostol	2	2024-05-02	less than 12 hours	2024-07-05	2024-07-05	N/A	clear	no	No	regular	111-159	Yes	No	Caesarean section	other	no	No	no	mother alive and discharged
5/26/2021 11:06:18	6	2019-05-01		420901	18-25	Salaried	Tertiary	Married/Husband	Mwiki	0	1	38-41	Was done	A	11.9	positive	Non-reactive	Non-reactive	Were done	116	69	36.8	84	20	DOL	Yes	Yes	Induction of labour	other	Misoprostol	3	2024-05-02	24-48 hours	2024-07-05	2024-04-01	N/A	clear	no	No	regular	111-159	Yes	No	Spontaneous vaginal delivery (SVD)	C/S not done	no	No	no	mother alive and discharged
5/26/2021 11:08:26	5	2019-11-01		436102	18-25	Unemployed	Tertiary	Married/Husband	Githunguri	0	1	38-41	Was done	O	13	positive	Non-reactive	Non-reactive	Not done						NRFS(placental calcification)	No	Yes	Patient was not administered cytotec	medical complications: fetal anomalies	Dinoprostone	2	2024-05-02	less than 12 hours	2024-04-01	2024-04-01	Patient went for CS after failed induction	N/A	no	Partograph not filled	irregular	111-159	Patient delivered by C/S	No	Caesarean section	Non-reassuring fetal state	no	No	no	mother alive and discharged
5/26/2021 11:12:43	1	2019-12-01		440174	18-25	Unemployed	Tertiary	Married/Husband	Wataalam ruiru	1	3	38-41	Was done	O	10.1	positive	Non-reactive	Non-reactive	Were done	101	67	36.6	90	22	POSTDATISM , reduced fetal movement	Yes	Yes	Induction of labour	Prolonged pregnancy: 41 - 41 weeks 6 days	Dinoprostone	3	2024-10-06	13-24 hours	2024-04-01	2024-04-01	Membrane intact	clear	yes	No	regular	111-159	no	No	Spontaneous vaginal delivery (SVD)	C/S not done	no	No	no	mother alive and discharged
5/26/2021 11:14:36	2	2019-11-01		438033	18-25	0	Secondary	Married/Husband	utawala	0	1	38-41	Was done	O	11.9	positive	Non-reactive	Non-reactive	Were done	146	96	0	76	0	laps	Yes	Yes	Induction of labour	Prolonged pregnancy: 40 to 40 weeks 6 days	Dinoprostone	2	2024-10-06	less than 12 hours	2024-04-01	2024-04-01	artificial	clear	no	No	regular	111-159	Yes	No	Spontaneous vaginal delivery (SVD)	C/S not done	no	No	no	mother alive and discharged
5/26/2021 11:17:48	6	2019-12-01		439120	26-30	Self employed	Secondary	Married/Husband	Githunguri	2	3	42 and above	Was done	AB	13	positive	Non-reactive	Non-reactive	Were done	110	75	36.7	99		Postdatism	Yes	Yes	Induction of labour	Prolonged pregnancy: 42 weeks and above	Dinoprostone	2	2024-10-06	13-24 hours	2024-04-01	2024-04-01	N/A	N/A	yes	No	Not indicated	111-159	Yes	No	Spontaneous vaginal delivery (SVD)	C/S not done	no	No	no	mother alive and discharged
5/26/2021 11:19:51	3	2019-02-01		412838	31-35	Unemployed	Primary	Married/Husband	Zimmerman	2	3	42 and above	Was done	A	13.1g/dl	positive	Non-reactive	Non-reactive	Were done	106	61	36	99	18	Post dates with LAPs	Yes	Yes	Induction of labour	Prolonged pregnancy: 42 weeks and above	Misoprostol	1	2024-05-02	less than 12 hours	2024-04-01	2024-04-01	spontaneous	clear	no	No	regular	111-159	no	No	Spontaneous vaginal delivery (SVD)	C/S not done	no	No	no	mother alive and discharged
5/26/2021 11:22:32	5	2019-10-01		433135	26-30	Unemployed	0	Married/Husband	Mathare	2	3	38-41	Was done	O	12.2	positive	Non-reactive	Non-reactive	Were done	129	84	-	94	20	Reduced Fetal movements	Yes	Yes	Patient was not administered cytotec	Prolonged pregnancy: 40 to 40 weeks 6 days	Dinoprostone	1	2024-05-02	less than 12 hours	2024-04-01	2024-04-01	spontaneous	N/A	no	No	Not indicated		Yes	No	Spontaneous vaginal delivery (SVD)	C/S not done	no	No	no	mother alive and discharged
5/26/2021 11:23:23	4	2019-05-01		420988	26-30	Unemployed	Secondary	Married/Husband	Githurai 44	0	1	38-41	Was done	B	14	positive	Non-reactive	Non-reactive	Not done	0	0	0	0	0	Postdates	Yes	Yes	Induction of labour	Prolonged pregnancy: 41 - 41 weeks 6 days	Misoprostol	3	16 and above	24-48 hours	2024-04-01	2024-04-01	spontaneous	clear	no	No	regular	111-159	no	No	Spontaneous vaginal delivery (SVD)	C/S not done	no	No	no	mother alive and discharged
5/26/2021 11:28:20	1	2019-10-01		434148	18-25	Unemployed	Secondary	Married/Husband	Githurai 45	0	2	38-41	Was done	O	9.1	positive	Non-reactive	Non-reactive	Were done	132	76	36.1	88	20	POSTDATISM with LAPS	Yes	Yes	Drug induced not indicated	Prolonged pregnancy: 41 - 41 weeks 6 days	Inducted drug name not indicated	1	2024-05-02	less than 12 hours	2024-04-01	2024-04-01	artificial	meconium stained	no	No	regular	111-159	Yes	No	Spontaneous vaginal delivery (SVD)	C/S not done	no	No	no	mother alive and discharged
5/26/2021 11:30:17	6	2019-12-01		439520	26-30	Unemployed	Secondary	Married/Husband	Thindigua	1	4	38-41	Was done	O	10	positive	Non-reactive	Reactive	Were done	128	73	36.6	108	22	Postdatism	Yes	Yes	Induction of labour	Prolonged pregnancy: 41 - 41 weeks 6 days	Dinoprostone	2	2024-10-06	13-24 hours	2024-07-05	2024-04-01	N/A	clear	no	No	regular	111-159	Yes	No	Spontaneous vaginal delivery (SVD)	prolonged labour	no	No	no	mother alive and discharged
5/26/2021 11:32:18	5	2019-05-01		421237	18-25	Unemployed	Secondary	Married/Husband	Banana	0	1	38-41	Was done	O	11.7	positive	Non-reactive	Non-reactive	Were done	158	115	36.3	116	20	LAPs	Yes	Yes	Induction of labour	Prolonged pregnancy: 40 to 40 weeks 6 days	Misoprostol	1	2024-05-02	less than 12 hours	2024-04-01	2024-04-01	spontaneous	clear	yes	No	regular	111-159	Yes	No	Spontaneous vaginal delivery (SVD)	C/S not done	no	No	no	mother alive and discharged
5/26/2021 11:32:59	2	2019-12-01		440398	41-45	Unemployed	Secondary	Married/Husband	ndumberi	2	3	38-41		O	10.9	positive	Reactive	Non-reactive	Were done	122	85	36.7	103	23	IUFD	No	Yes	Induction of labour	IUFD (foetal death)	Misoprostol	More than 6	2024-10-06	less than 12 hours	2024-04-01	2024-04-01	N/A	N/A	yes	Partograph not filled	Not indicated		Yes	No	Spontaneous vaginal delivery (SVD)	C/S not done	no	No	no	mother alive and discharged
5/26/2021 11:34:09	5	2019-06-01		422848	18-25	Self employed	Tertiary	Married/Husband	Kirigiti	0	1	38-41	Was done	O	12	positive	Non-reactive	Non-reactive	Were done	112	69	36.5	83	22	LAPs	No	Yes	Patient was not administered cytotec	Prolonged pregnancy: 40 to 40 weeks 6 days	Dinoprostone	3	It was a failed induction - patient did not reach 4 cm	24-48 hours	2024-07-05	2024-04-01	Patient went for CS after failed induction	N/A	no	No	regular	111-159	no	No	Caesarean section	Failed Induction	no	No	no	mother alive and discharged
5/26/2021 11:37:41	3	2019-04-01		418606	36-40	Unemployed	0	Married/Husband	Ting'ang'a	3	4	35-37	Was done	A	10.8g/dl	positive	Non-reactive	Non-reactive	Were done	147	94	36.6	116	22	Pre-eclampsia without severe features	Yes	Yes	Induction of labour	medical complications: pre-eclampsia	Misoprostol	6	16 and above	48-72 hours	2024-07-05	2024-07-05	spontaneous	clear	no	No	regular	111-159	no	No	Spontaneous vaginal delivery (SVD)	C/S not done	no	No	no	mother alive and discharged
5/26/2021 11:41:41	6	2020-01-01		441718	31-35	Unemployed	0	Married/Husband	Kamiti	4	5 and above	35-37	Was done	A	11.1	positive	Non-reactive	Non-reactive	Were done	97	92		91	20	LAPS	Yes	Yes	Induction of labour	other	Dinoprostone	3	2024-10-06	13-24 hours	2024-07-05	2024-04-01	N/A	N/A	yes	Partograph not filled	Not indicated	111-159		No	Spontaneous vaginal delivery (SVD)	C/S not done	no	No	no	mother alive and discharged
5/26/2021 11:43:21	5	2019-06-01		424333	18-25	Unemployed	0	Married/Husband	Kirigiti	1	2	35-37	Was done	O	10.2	positive	Non-reactive	Non-reactive	Were done	110	60	-	77	-	Reduced fetal movements	Yes	Yes	Induction of labour	IUFD (foetal death)	Misoprostol	3	2024-10-06	less than 12 hours	2024-04-01	2024-04-01	spontaneous	clear	yes	No	Not indicated		Yes	No	Spontaneous vaginal delivery (SVD)	C/S not done	no	No	no	mother alive and discharged
5/26/2021 11:45:36	2	2019-10-01		435361	18-25	Unemployed	Secondary	Married/Husband	githurai	0	1	42 and above	Was done	O	10.3	positive	Non-reactive	Non-reactive	Were done	121	89	36.2	107	20	laps	Yes	Yes	Induction of labour	Prolonged pregnancy: 42 weeks and above	Dinoprostone	3	2024-05-02	less than 12 hours	2024-04-01	2024-04-01	artificial	clear	yes	No	regular	111-159	Yes	No	Spontaneous vaginal delivery (SVD)	C/S not done	no	No	no	mother alive and discharged
5/26/2021 11:45:38	1	2019-11-01		437538	26-30	Self employed	Secondary	Married/Husband	Kiaria	2	4	38-41	Was done	O		positive	Non-reactive	Non-reactive	Were done	119	79	36.3	89	18	Postdatism	Yes	Yes	Induction of labour	Prolonged pregnancy: 41 - 41 weeks 6 days	Dinoprostone	3	2024-05-02	13-24 hours	2024-07-05	2024-07-05	artificial	meconium stained	Not indicated	No	regular	111-159	no	No	Spontaneous vaginal delivery (SVD)	C/S not done	no	No	no	mother alive and discharged
5/26/2021 11:47:08	3	2019-08-01		430451	18-25	Unemployed	Secondary	Married/Husband	Kahawa west	0	1	38-41	Was done	O	11.1g/dl	positive	Non-reactive	Non-reactive	Were done	114	68	36.3	88	20	Post dates	Yes	Yes	Patient was not administered cytotec	Prolonged pregnancy: 41 - 41 weeks 6 days	Dinoprostone	2	2024-10-06	13-24 hours	2024-04-01	2024-04-01	artificial	clear	yes	No	regular	111-159	no	No	Spontaneous vaginal delivery (SVD)	C/S not done	no	No	no	mother alive and discharged
5/26/2021 11:47:45	4	2019-03-01		415838	18-25	Unemployed	0	Married/Husband	Huruma	0	1	38-41	Was done	O	12	positive	Non-reactive	Non-reactive	Were done	119	79	36	103	18	LAPs	Yes	Yes	Induction of labour	Prolonged pregnancy: 41 - 41 weeks 6 days	Misoprostol	2	16 and above	13-24 hours	8 and above	2024-04-01	spontaneous	clear	no	No	regular	111-159	no	No	Spontaneous vaginal delivery (SVD)	C/S not done	no	No	no	mother alive and discharged
5/26/2021 11:55:35	1	2019-12-01		438777	18-25	Self employed	Secondary	Married/Husband	Githunguri	0	1	38-41	Was done	B	15.6	positive	Non-reactive	Non-reactive	Were done	134	82	36.5	90	20	Postdatism	No	Yes	Induction of labour	other	Dinoprostone	3	It was a failed induction - patient did not reach 4 cm	13-24 hours	8 and above	8 and above	Patient went for CS after failed induction		yes	Partograph not filled	regular	111-159	Patient delivered by C/S	No	Caesarean section	Failed Induction	no	No	no	mother alive and discharged
5/26/2021 11:56:03	5	2019-11-01		437847	18-25	Self employed	Secondary	Married/Husband	Kiambu	4	5 and above	38-41	Was done	O	9.1	positive	Non-reactive	Non-reactive	Were done	105	73	35.2	92	18	DOL&LAPs	Yes	Yes	Induction of labour	Prolonged pregnancy: 41 - 41 weeks 6 days	Dinoprostone	1	2024-10-06	less than 12 hours	2024-04-01	2024-04-01	spontaneous	clear	yes	No	regular	111-159	Yes	No	Spontaneous vaginal delivery (SVD)	C/S not done	no	No	no	mother alive and discharged
5/26/2021 11:56:22	6	2019-12-01		438763	31-35	Unemployed	Primary	Married/Husband	Umoja	3	4	38-41	Was done	O	13.1	positive	Non-reactive	Non-reactive	Were done	109	67	36.2	86	20	LAPS	Yes	Yes	Induction of labour	other	Dinoprostone	3	16 and above	13-24 hours	2024-07-05	2024-04-01	N/A	N/A	yes	No	regular	111-159	no	No	Spontaneous vaginal delivery (SVD)	C/S not done	no	No		mother alive and discharged
5/26/2021 12:02:06	2	2019-10-01		433628	18-25	Unemployed	Tertiary	Married/Husband	githurai45	1	3	35-37	Was done	A	13.6	positive	Non-reactive	Non-reactive	Were done	116	63	0	84	20	DOL	Yes	Yes	Induction of labour	medical complications: premature rupture of membranes	Misoprostol	4	2024-05-02	less than 12 hours	2024-04-01	2024-04-01	spontaneous	clear	yes	No	regular	111-159	Yes	No	Spontaneous vaginal delivery (SVD)	C/S not done	no	No	no	mother alive and discharged
5/26/2021 12:05:13	1	2019-05-01		420623	18-25	Salaried	Secondary	Married/Husband	Kiambaa	0	1	38-41	Was done	O	16.4	positive	Non-reactive	Non-reactive	Were done	116	73	36.2	100	18	LAPS	Yes	Yes	Induction of labour	other	Misoprostol	3	2024-05-02	less than 12 hours	2024-04-01	2024-04-01	artificial	clear	yes	No	regular	111-159	no	No	Spontaneous vaginal delivery (SVD)	C/S not done	no	No	no	mother alive and discharged
5/26/2021 12:05:17	3	2018-11-01		404826	36-40	Self employed	Secondary	Married/Husband	Githunguri	1	2	38-41	Was done	A	13.0g/dl	positive	Non-reactive	Non-reactive	Were done	154	96	36.1	89	21	Pre-eclampsia	Yes	Yes	Patient was not administered cytotec	medical complications: pre-eclampsia	Dinoprostone	2	2015-11-01	13-24 hours	2024-04-01	2024-04-01	spontaneous	clear	no	No	Not indicated	111-159	no	No	Spontaneous vaginal delivery (SVD)	C/S not done	no	No	no	mother alive and discharged
5/26/2021 12:06:10	4	2019-05-01		419938	36-40	Unemployed	Primary	Married/Husband	Thindigwa	2	4	38-41	Was done	O	12.4	positive	Non-reactive	Non-reactive	Were done	103	69	36.8	111	26	LAPs	Yes	Yes	Induction of labour	Prolonged pregnancy: 41 - 41 weeks 6 days	Misoprostol	3	16 and above	13-24 hours	2024-04-01	2024-04-01	artificial	clear	no	No	regular	111-159	no	No	Spontaneous vaginal delivery (SVD)	C/S not done	no	No	no	mother alive and discharged
5/26/2021 12:11:20	5	2019-12-01		440721	18-25	Unemployed	Secondary	Married/Husband	Rwaka	0	1	38-41	Was done	O	10.6	positive	Non-reactive	Non-reactive	Were done	104	63	36.2	102	22	Post dates&LAPs	Yes	Yes	Patient was not administered cytotec	Prolonged pregnancy: 40 to 40 weeks 6 days	Dinoprostone	2	2024-10-06	less than 12 hours	2024-04-01	2024-04-01	spontaneous	clear	no	No	regular	111-159	no	No	Spontaneous vaginal delivery (SVD)	C/S not done	no	No	no	mother alive and discharged
5/26/2021 12:12:19	2	2019-03-01		415595	36-40	Unemployed	Secondary	Married/Husband	santons	2	3	0	Was done	O	10,6	positive	Non-reactive	Non-reactive	Were done	109	63	0	105	20	LAPS	Yes	Yes	Induction of labour	0	Misoprostol	2	2024-10-06	less than 12 hours	2024-07-05	2024-07-05	artificial	clear	yes	No	regular	111-159	no	No	Spontaneous vaginal delivery (SVD)	C/S not done	no	No	no	mother alive and discharged
5/26/2021 12:12:29	4	2019-12-01		438519	31-35	Unemployed	Tertiary	Married/Husband	Githurai 44	1	2	38-41	Was done	O	14.7	positive	Non-reactive	Non-reactive	Were done	122	82	36.6	93	20	Postdates	Yes	Yes	Patient was not administered cytotec	Prolonged pregnancy: 41 - 41 weeks 6 days	Dinoprostone	1	2024-10-06	less than 12 hours	2024-04-01	2024-04-01	spontaneous	clear	no	No	regular	111-159	no	No	Spontaneous vaginal delivery (SVD)	C/S not done	no	No	no	mother alive and discharged
5/26/2021 12:13:01	6	2019-04-01		418252	26-30	Unemployed		Married/Husband	Githurai 45	1	2	35-37	Was done	O	11.7	positive	Non-reactive	Non-reactive	Were done	137	83	36.5	89	24	APH	Yes	Yes	Induction of labour	other	Misoprostol	3	2015-11-01	less than 12 hours	2024-04-01	2024-04-01	N/A	N/A	yes	No	regular	111-159	Yes	No	Spontaneous vaginal delivery (SVD)	C/S not done	no	No		mother alive and discharged
5/26/2021 12:26:07	5	2019-11-01		437924	18-25	Unemployed	Secondary	Married/Husband	Mwiki	1	3	38-41	Was done	0 - not indicated	10.8	positive	Non-reactive	Non-reactive	Were done	114	82	36	94	20	Postdates	Yes	Yes	Induction of labour	Prolonged pregnancy: 40 to 40 weeks 6 days	Dinoprostone	2	2024-10-06	less than 12 hours	2024-04-01	2024-04-01	spontaneous	clear	yes	No	regular	111-159	Yes	No	Spontaneous vaginal delivery (SVD)	C/S not done	no	No	no	mother alive and discharged
5/26/2021 12:31:10	6	2019-08-01		428604	26-30	Self employed	Secondary	Other next of kin indicated	Huruma	2	3	38-41	Was done	O	10.5	positive	Non-reactive	Non-reactive	Were done	105	67	36.6	94	22	Postdatism	No	Yes	Induction of labour	other	Dinoprostone	3	16 and above	13-24 hours	8 and above	2024-04-01	N/A	N/A	no	Partograph not filled	Not indicated	111-159	Patient delivered by C/S	No	Caesarean section	Failed Induction	yes	Yes		mother alive and discharged
5/26/2021 12:43:07	6	2019-03-01		416904	26-30	Self employed	Secondary	Married/Husband	Githurai 44	2	3	38-41	Was done	A	11.1	positive	Non-reactive	Non-reactive	Were done	139	85	36.5	95	20	Postdatism	Yes	Yes	Induction of labour	other	Misoprostol	2	2024-05-02	13-24 hours	2024-04-01	2024-04-01	artificial	clear	no	No	Not indicated	111-159	Yes	No	Spontaneous vaginal delivery (SVD)	C/S not done	no	No		mother alive and discharged
5/26/2021 13:33:01	3	2019-09-01		431575	18-25	Unemployed	Secondary	Other next of kin indicated	Githurai 44	0	1	35-37	Was done	O	11.0g/dl	positive	Non-reactive	Non-reactive	Were done	147	91	36	91	22	PET without severe features	No	Yes	Patient was not administered cytotec	medical complications: pre-eclampsia	Dinoprostone	3	It was a failed induction - patient did not reach 4 cm	more than 72 hours	8 and above	8 and above	Patient went for CS after failed induction	clear	no	Partograph not filled	regular	111-159	Patient delivered by C/S	No	Caesarean section	Failed Induction	no	No	no	mother alive and discharged
5/26/2021 14:31:18	4	2019-08-01		430436	26-30	Unemployed	Tertiary	Married/Husband	Githunguri	1	2	42 and above	Was done	B	14.1	positive	Non-reactive	Non-reactive	Were done	104	75	36.5	102	21	LAPs	Yes	Yes	Patient was not administered cytotec	Prolonged pregnancy: 42 weeks and above	Dinoprostone	3	16 and above	24-48 hours	8 and above	2024-04-01	Patient went for CS after failed induction	N/A	no	No	regular	111-159	Patient delivered by C/S	No	Caesarean section	Failed Induction	no	No	no	mother alive and discharged
5/26/2021 14:52:31	1	2018-09-01		400793	31-35	Self employed	Secondary		Gitamaiyu	2	3	38-41	Was done	O	12.1	positive	Non-reactive	Non-reactive	Were done	121	77	36.1	95	22	LAPS	Yes	No	Patient was not administered cytotec	Patient was not induced	Patient was not induced	Patient was not induced	Patient was not induced	Patient was not induced		2024-04-01	Not indicated	clear	yes	No	regular	111-159	no	No	Spontaneous vaginal delivery (SVD)	C/S not done	no	No	no	mother alive and discharged
5/26/2021 15:00:13	1	2018-07-01		395861	31-35	Unemployed	Primary	Married/Husband	Githurai 45	1	2	38-41	Was done	O	14	positive	Non-reactive	Non-reactive	Were done	154	100	36.5	103	22	LAPS WITH HTN IN PREGNANCY	Yes	Yes	Induction of labour	medical complications: pre-eclampsia	Misoprostol	3	2024-05-02	less than 12 hours	2024-04-01	2024-04-01	artificial	clear	no	No	regular	111-159	no	No	Spontaneous vaginal delivery (SVD)	C/S not done	no	No	no	mother alive and discharged
5/26/2021 15:00:56	6	2018-11-01		406558	31-35		Primary	Married/Husband	Ndumberi	2	3	38-41	Was done	O	10.1	positive	Non-reactive	Non-reactive	Were done	120	76		68		LAPS	Yes	Yes	Induction of labour	medical complications: premature rupture of membranes	Misoprostol	1	2024-05-02	13-24 hours	2024-07-05	2024-04-01	spontaneous	clear	yes	No	Not indicated	111-159	Yes	No	Spontaneous vaginal delivery (SVD)	C/S not done	no	No	no	mother alive and discharged
5/26/2021 15:01:33	4	2018-03-01		382944	26-30	Self employed	Secondary	Married/Husband	Marurui	1	2	38-41	Was done	A	9.19	negative	Non-reactive	Non-reactive	Were done	120	101	0	74	18	LAPs	Yes	No	Patient was not administered cytotec	Patient was not induced	Patient was not induced	Patient was not induced	Patient was not induced	Patient was not induced	8 and above	Patient was not induced	artificial	meconium stained	no	No	regular	111-159	no	No	Spontaneous vaginal delivery (SVD)	C/S not done	no	No	no	mother alive and discharged
5/26/2021 15:03:37	2	2018-11-01		406701	26-30	Salaried	Tertiary	Married/Husband	geni	1	2	38-41	Was done	B	12.2	positive	Non-reactive	Non-reactive	Were done	105	73	36	96	24	mIldCAPS	No	Yes	Induction of labour	Prolonged pregnancy: 40 to 40 weeks 6 days	Misoprostol	1	2015-11-01	13-24 hours	2024-04-01	2024-04-01	artificial	clear	yes	No	regular	111-159		No	Spontaneous vaginal delivery (SVD)	C/S not done	no	No	no	mother alive and discharged
5/26/2021 15:05:28	5	2018-11-01		406332	18-25	Unemployed	Secondary	Married/Husband	Githurai	0	2	0	Was done	O	12.1	positive	Non-reactive	Non-reactive	Were done	171	117	36	144	20	Convursions	Yes	No	Induction of labour	medical complications: pre-eclampsia, medical complications: diabetes melitus	Misoprostol	1	2024-05-02	less than 12 hours	2024-04-01	2024-04-01	spontaneous	N/A	no	Partograph not filled	irregular	< or equal to 110	Patient delivered by C/S	No	Caesarean section	other	no	No	no	mother alive and discharged
5/26/2021 15:20:29	4	2018-09-01		399548	18-25	0	Tertiary	Married/Husband	Githurai 45	0	1	38-41	Was done	O	9.7	positive	Non-reactive	Non-reactive	Were done	111	79	0	83	20	DOL	Yes	Yes	Induction of labour	medical complications: premature rupture of membranes	Misoprostol	4	16 and above	13-24 hours	8 and above	2024-04-01	spontaneous	meconium stained	no	No	regular	111-159	no	No	Spontaneous vaginal delivery (SVD)	C/S not done	no	No	no	mother alive and discharged
5/26/2021 15:21:32	5	2018-06-01		391669	31-35	Self employed	0	Married/Husband	Tinganga	1	2	28-34	Was done	B	13.9	positive	Non-reactive	Non-reactive	Were done	129	81	36.4	77	18	HighBp	No	Yes	Induction of labour	medical complications: pre-eclampsia	Misoprostol	3	16 and above	48-72 hours	8 and above	2024-07-05	Patient went for CS after failed induction	N/A	no	Partograph not filled	regular	111-159	Patient delivered by C/S	No	Caesarean section	Failed Induction	no	No	no	mother alive and discharged
5/26/2021 15:22:03	3	2018-10-01		404036	18-25	Self employed	Secondary	Other next of kin indicated	Huruma	0	2	38-41	Was done	A	11.8g/dl	negative	Non-reactive	Non-reactive	Were done	120	84	36.4	100	20	LAPs	Yes	Yes	Induction of labour	Prolonged pregnancy: 40 to 40 weeks 6 days	Misoprostol	More than 6	It was a failed induction - patient did not reach 4 cm	more than 72 hours	8 and above	8 and above	Patient went for CS after failed induction	clear	no	Partograph not filled	Not indicated	111-159	Patient delivered by C/S	No	Caesarean section	Failed Induction	no	No	no	mother alive and discharged
5/26/2021 15:23:34	1	2019-03-01		414925	18-25	Unemployed	Primary	Married/Husband	Githunguri	1	2	28-34	Was done	O	11.8	positive	Non-reactive	Non-reactive	Were done	92	65	36	83	20	LAPS at 29 weeks of gestation	No	No	Patient was not administered cytotec	Patient was not induced	Patient was not induced	Patient was not induced	Patient was not induced	Patient was not induced	8 and above	Patient was not induced	N/A	clear	yes	Partograph not filled	regular	111-159	Patient delivered by C/S	No	Caesarean section		no	No	no	mother alive and discharged
5/26/2021 15:23:41	2	2018-09-01		399274	18-25	0	0	Married/Husband	githurai 44	0	1	38-41	Was done	O	14.88	positive	Non-reactive	Non-reactive	Were done	120	69	36.1	96	20	poor maternal will	No	No	0	Patient was not induced	Patient was not induced	Patient was not induced	Patient was not induced	Patient was not induced	8 and above	Patient was not induced	N/A	N/A	no	Partograph not filled	regular	111-159	Patient delivered by C/S	No	Caesarean section	cephalopelvic disproportion (CPD)	no	No	no	mother alive and discharged
5/26/2021 15:24:07	6	2018-08-01		397745	18-25	Unemployed	Secondary	Married/Husband	Ngenia	1	2	38-41	Was done	O	11	positive	Non-reactive	Non-reactive	Were done	123	70	36.2		20	Reduced fetal movements, LAPS	No	Yes	Induction of labour	other	Misoprostol	4	16 and above	13-24 hours	8 and above	2024-04-01	artificial	clear	yes	Partograph not filled	Not indicated	111-159	Patient delivered by C/S	No	Caesarean section	Non-reassuring fetal state	yes	No		mother alive and discharged
5/26/2021 15:31:35	4	2018-09-01		399963	26-30	Self employed	Secondary	Married/Husband	Banana	1	2	38-41	Was done	O	11.39	positive	Non-reactive	Non-reactive	Not done						LAPs	Yes	Yes	Induction of labour	other	Misoprostol	1	2024-05-02	less than 12 hours	2024-07-05	2024-04-01	spontaneous	clear	no	No	regular	111-159	no	No	Spontaneous vaginal delivery (SVD)	C/S not done	no	No	no	mother alive and discharged
5/26/2021 15:33:42	5	2018-03-01		382815	26-30	Salaried	Tertiary	Other next of kin indicated	Rioki	0	2	38-41	Was done	O	10	positive	Non-reactive	Non-reactive	Were done	136	82	-	90	-	LAPsand postdates	No	No	Patient was not administered cytotec	Patient was not induced	Patient was not induced	Patient was not induced	Patient was not induced	Patient was not induced	2024-04-01	2024-04-01	spontaneous	clear	yes	Partograph not filled	regular	111-159		No	Spontaneous vaginal delivery (SVD)	C/S not done	no	No	no	mother alive and discharged
5/26/2021 15:36:50	6	2018-11-01		405459	31-35	Self employed	Tertiary	Other next of kin indicated	Githunguri	1	2	35-37	Was done	A	12.1	positive	Non-reactive	Non-reactive	Were done	122	83		84		Low fetal movement	Yes	Yes	Induction of labour	other	Misoprostol	1	2024-05-02	less than 12 hours	2024-07-05	2024-04-01	artificial	clear	yes	No	Not indicated	111-159	Yes	No	Spontaneous vaginal delivery (SVD)	C/S not done	no	No		mother alive and discharged
5/26/2021 15:38:35	2	2018-01-01		377357	18-25	0	Tertiary	Married/Husband	ruiru	0	1	42 and above	Was done	B	11.8	positive	Non-reactive	Non-reactive	Were done	134	94	0	95	0	post date	Yes		Induction of labour	Prolonged pregnancy: 41 - 41 weeks 6 days	Misoprostol	3	It was a failed induction - patient did not reach 4 cm	less than 12 hours	8 and above	8 and above	Patient went for CS after failed induction	N/A	yes	Partograph not filled	regular	111-159	Patient delivered by C/S	No	Caesarean section	Failed Induction	no	No	no	mother alive and discharged
5/26/2021 15:49:13	3	2018-03-01		383468	18-25	Unemployed	Secondary	Married/Husband	Githurai 45	0	2	28-34	Was done	O	16.4g/dl	positive	Non-reactive	Non-reactive	Were done	105	78	36.3	83	19	Preterm PROM	No	Yes	Induction of labour	medical complications: premature rupture of membranes	Misoprostol	1	It was a failed induction - patient did not reach 4 cm	24-48 hours	8 and above	8 and above	spontaneous	clear	no	Partograph not filled	regular	111-159	Patient delivered by C/S	No	Caesarean section	Non-reassuring fetal state	no	No	no	mother alive and discharged
5/26/2021 16:02:13	3	2018-01-01		377771	18-25	Unemployed	Tertiary	Married/Husband	Gathogoro	0	1	38-41	Was done	B	13.1g/dl	positive	Non-reactive	Non-reactive	Were done	136	80	36.4	78	18	DOL with mild LAPs	Yes	Yes	Induction of labour	medical complications: premature rupture of membranes	Misoprostol	1	2024-10-06	13-24 hours	2024-07-05	2024-04-01	spontaneous	clear	no	No	regular	111-159	no	No	Spontaneous vaginal delivery (SVD)	C/S not done	no	No	no	mother alive and discharged
5/26/2021 16:06:37	6	2019-12-01		439134	26-30	Unemployed	Primary	Married/Husband	Riabai	2	3	35-37	Was done	O	12.2	positive	Non-reactive	Non-reactive	Were done	106	68	36.2	71	19	DOL	Yes	Yes	Induction of labour	medical complications: premature rupture of membranes	Misoprostol	5	16 and above	13-24 hours	8 and above	8 and above	N/A	N/A	yes	No	Not indicated	111-159	Yes	No	Spontaneous vaginal delivery (SVD)	C/S not done	no	No	no	mother alive and discharged
5/26/2021 16:09:29	5	2019-09-01		432891	36-40	Unemployed	Primary	Married/Husband	Githurai	2	3	35-37	Was done	0 - not indicated	10.2	0	Non-reactive	Non-reactive	Were done	126	88	-	111	19	LAPs	Yes	No	Patient was not administered cytotec	Patient was not induced	Patient was not induced	Patient was not induced	Patient was not induced	Patient was not induced	2024-04-01	2024-04-01	spontaneous	N/A	no	No	regular	111-159	Yes	No	Spontaneous vaginal delivery (SVD)	C/S not done	no	No	no	mother alive and discharged
5/27/2021 10:00:11	5	2019-12-01		439851	26-30	Unemployed	Secondary	Married/Husband	Kawngware	2	4	38-41	Was done	B	9.7	positive	Non-reactive	Non-reactive	Were done	102	69	36.4	92	-	Post dates	No	No	Patient was not administered cytotec	Patient was not induced	Patient was not induced	Patient was not induced	Patient was not induced	Patient was not induced	2024-07-05	Patient was not induced	spontaneous	N/A	no	No	Not indicated	111-159	Patient delivered by C/S	No	Caesarean section	prolonged labour	no	No	no	mother alive and discharged
5/27/2021 10:00:28	6	2019-10-01		434464	18-25	Self employed	Tertiary	Other next of kin indicated	Marurui	0	1	35-37	Was done	A	9.4	negative	Non-reactive	Non-reactive	Were done	131	88	36.4	98	22	LAPS and APL	Yes	No	Patient was not administered cytotec	Patient was not induced	Patient was not induced	Patient was not induced	Patient was not induced	Patient was not induced	2024-04-01	Patient was not induced	artificial	clear	no	No	Not indicated	111-159	no	No	Spontaneous vaginal delivery (SVD)	C/S not done	no	No		mother alive and discharged
5/27/2021 10:01:06	3	2018-01-01		378785	26-30	Unemployed	Primary	Married/Husband	Kahawa west	0	1	35-37	Was done	B	12.9g/dl	positive	0	Non-reactive	Were done	183	103	36	98	21	PET	Yes	Yes	Induction of labour	medical complications: pre-eclampsia	Misoprostol	4	2024-10-06	13-24 hours	2024-04-01	2024-04-01	spontaneous	clear	no	No	regular	111-159	no	No	Spontaneous vaginal delivery (SVD)	C/S not done	no	No	no	mother alive and discharged
5/27/2021 10:03:00	1	2019-08-01		430375	26-30	Self employed	Secondary	Married/Husband	Githurai 44	0	1	42 and above	Was done	B	14.2	positive	Non-reactive	Non-reactive	Were done	115	88	36.2	106	19	Postdatism	Yes	Yes	Induction of labour	Prolonged pregnancy: 42 weeks and above	Dinoprostone	3	2024-05-02	13-24 hours	8 and above	8 and above	artificial	clear	no	No	regular	111-159	no		Spontaneous vaginal delivery (SVD)	C/S not done	no	No	no	mother alive and discharged
5/27/2021 10:03:04	2	2019-09-01		431875	18-25	Salaried	Tertiary	Married/Husband	Ndumberi	0	1	0	Was done	O	13.6	positive	Non-reactive	Non-reactive	Were done	123	86	36.9	97	22	Postdates	Yes	Yes	Induction of labour	other	Misoprostol	2	It was a failed induction - patient did not reach 4 cm	13-24 hours	8 and above	8 and above	artificial	clear	no	No	regular	111-159	Yes	No	Caesarean section	Failed Induction, prolonged labour	no	No	no	mother alive and discharged
5/27/2021 10:04:56	4	2018-05-01		390735	18-25	Unemployed	Secondary	Married/Husband	Mworoto	0	1	35-37	Was done	B	12.8	positive	Non-reactive	Non-reactive	Were done	124	76	0	84	0	DOL	Yes	Yes	Induction of labour	medical complications: premature rupture of membranes	Misoprostol	2	16 and above	13-24 hours	2024-07-05	2024-04-01	spontaneous	clear	no	No	regular	111-159	no	No	Spontaneous vaginal delivery (SVD)	C/S not done	no	No	no	mother alive and discharged
5/27/2021 10:07:11	3	2018-10-01		402556	26-30	Self employed	Secondary	Married/Husband	Githurai	0	1	42 and above	Was done	O	12.1g/dl	positive	Non-reactive	Non-reactive	Were done	116	85	36.1	83	22	Post datism	No	Yes	Induction of labour	Prolonged pregnancy: 42 weeks and above	Misoprostol	2	2024-10-06	13-24 hours	2024-04-01	2024-04-01	spontaneous	clear	no	Partograph not filled	Not indicated	111-159	no	No	Spontaneous vaginal delivery (SVD)	C/S not done	no	No	no	mother alive and discharged
5/27/2021 10:08:30	4	2018-09-01		399252	18-25	Salaried	Tertiary	Married/Husband	Githunguri	0	1	38-41	Was done	O	13.5	positive	Non-reactive	Non-reactive	Were done	138	80	0	92	0	LAPs	Yes	No	Patient was not administered cytotec	Patient was not induced	Patient was not induced	Patient was not induced	Patient was not induced	Patient was not induced	2024-04-01	Patient was not induced	artificial	meconium stained	no	No	regular	111-159	no	No	Spontaneous vaginal delivery (SVD)	C/S not done	no	No	no	mother alive and discharged
5/27/2021 10:13:55	5	2018-05-01		389952	36-40	Self employed	Secondary	Married/Husband	Githurai 45	3	4	42 and above	Was done	A	11.5	positive	Non-reactive	Non-reactive	Were done	137	90	-	88	20	Post dates	No	Yes	Induction of labour	Prolonged pregnancy: 42 weeks and above	Misoprostol	3	2024-05-02	13-24 hours	2024-07-05	2024-04-01	spontaneous	N/A	yes	Partograph not filled	regular	111-159		No	Spontaneous vaginal delivery (SVD)	C/S not done	no	No	no	mother alive and discharged
5/27/2021 10:16:25	6	2019-08-01		430305	31-35	Self employed	Primary	Married/Husband	Thindigua	2	3	38-41	Was done	O	12.4	positive	Non-reactive	Non-reactive	Were done	115	83	36.3	127	20	Postdatism	Yes	Yes	Induction of labour	Prolonged pregnancy: 41 - 41 weeks 6 days	Dinoprostone	3	2015-11-01	13-24 hours	2024-07-05	2024-04-01	artificial	clear	yes	Yes	regular	111-159	Patient delivered by C/S	No	Caesarean section	prolonged labour	yes	No		mother alive and discharged
5/27/2021 10:17:35	4	2018-01-01		377457	31-35	Self employed	Primary	Married/Husband	Githurai 44	3	4	38-41	Was done	A	8.9	positive	Non-reactive	Non-reactive	Were done	118	74	36.4	81	21	LAPs	No	Yes	Induction of labour	medical complications: pre-eclampsia	Misoprostol	2	2015-11-01	13-24 hours	2024-07-05	2024-04-01	artificial	clear	no	No	regular	111-159	no	No	Spontaneous vaginal delivery (SVD)	C/S not done	no	No	no	mother alive and discharged
5/27/2021 10:17:35	2	2018-11-01		405623	18-25	Unemployed	Secondary	Married/Husband	Kiambaa	0	1	42 and above	Was done	A	13.6	positive	Non-reactive	Non-reactive	Were done	123	75	36	101	20	Laps	Yes	Yes	Induction of labour	Prolonged pregnancy: 42 weeks and above	Misoprostol	3	1	less than 12 hours	2024-04-01	2024-04-01	N/A	clear	yes	No	regular	111-159	no	No	Spontaneous vaginal delivery (SVD)	C/S not done	no	No	no	mother alive and discharged
5/27/2021 10:22:06	3	2018-10-01		403539	18-25	Unemployed	Secondary	Married/Husband	Zimmerman	0	1	38-41	Was done	B	13.1g/dl	positive	Non-reactive	Non-reactive	Were done	107	64	36.4	78	20	Post datism		Yes	Induction of labour	Prolonged pregnancy: 41 - 41 weeks 6 days	Misoprostol	4	2015-11-01	13-24 hours	2024-04-01	2024-04-01	artificial	clear	no	No	regular	111-159	no	No	Spontaneous vaginal delivery (SVD)	C/S not done	no	No	no	mother alive and discharged
5/27/2021 10:25:22	2	2018-10-01		403023	18-25	Self employed	Secondary	Married/Husband	Kahawa west	0	1	38-41	Was done	B	8.6	positive	Non-reactive	Non-reactive	Were done	134	87	0	84	21	Laps/dol	Yes	Yes	Induction of labour	other	Misoprostol	2	2024-05-02	less than 12 hours	2024-07-05	2024-07-05	spontaneous	clear	yes	No	regular	111-159	Yes	No	Spontaneous vaginal delivery (SVD)	C/S not done	no	No	no	mother alive and discharged
5/27/2021 10:26:02	4	2018-09-01		400577	26-30	Self employed	Primary	Married/Husband	Ikinu	3	4	38-41	Was done	O	Not done	positive	Non-reactive	Non-reactive	Were done	120	75	0	94	0	LAPs	Yes	No	Patient was not administered cytotec	Patient was not induced	Patient was not induced	Patient was not induced	Patient was not induced	Patient was not induced	8 and above	Patient was not induced	artificial	clear	yes	No	regular	111-159	Patient delivered by C/S	No	Caesarean section	prolonged labour	no	No	no	mother alive and discharged
5/27/2021 10:28:27	5	2018-08-01		398567	18-25	Unemployed	Secondary	Married/Husband	Eastleigh	0	1	38-41	Was done	A	11.1	positive	Non-reactive	Non-reactive	Were done	120	73	36	81	20	LAPs&DOL	Yes	Yes	Induction of labour	medical complications: premature rupture of membranes	Misoprostol	1	2024-05-02	less than 12 hours	2024-04-01	2024-04-01	spontaneous	clear	yes	No	regular	111-159	Yes	No	Spontaneous vaginal delivery (SVD)	C/S not done	no	No	no	mother alive and discharged
5/27/2021 10:29:31	3	2018-03-01		385163	26-30	Unemployed	Secondary	Married/Husband	Kirigiti	2	3	38-41	Was done	A	12.9g/dl	positive	Non-reactive	Non-reactive	Were done	134	80	36.5	90	20	Post datism	Yes	Yes	Induction of labour	Prolonged pregnancy: 41 - 41 weeks 6 days	Misoprostol	1	16 and above	13-24 hours	2024-04-01	2024-04-01	spontaneous	meconium stained	no	No	regular	111-159	Yes	No	Spontaneous vaginal delivery (SVD)	C/S not done	no	No	no	mother alive and discharged
5/27/2021 10:32:21	4	2018-04-01		387196	18-25	Self employed	Secondary	Married/Husband	Kahawa west	0	1	38-41	Was done	A	12.7	positive	Non-reactive	Non-reactive	Were done	104	59	0	90	0	Post dates	Yes	Yes	Induction of labour	Prolonged pregnancy: 41 - 41 weeks 6 days, 0	Misoprostol	2	16 and above	13-24 hours	2024-07-05	2024-04-01	artificial	clear	no	No	regular	111-159	no	No	Spontaneous vaginal delivery (SVD)	C/S not done	no	No	no	mother alive and discharged
5/27/2021 10:33:24	6	2018-10-01		402858	18-25	Unemployed	Primary	Married/Husband	Kasarani	2	3	38-41	Was done	O	12.5	positive	Non-reactive	Non-reactive	Were done	125	74		71		LAPS	Yes	Yes	Induction of labour	other	Misoprostol	2	2024-05-02	less than 12 hours	2024-04-01	2024-04-01	spontaneous	clear	no	No	regular	111-159	Yes	No	Spontaneous vaginal delivery (SVD)	C/S not done	no	No	no	mother alive and discharged
5/27/2021 10:36:10	4	2018-08-01		398322	26-30	Salaried	Secondary	Other next of kin indicated	Githunguri	0	1	42 and above	Was done	A	11.6	positive	Non-reactive	Non-reactive	Were done	93	72	0	120	0	DOL	Yes	Yes	Induction of labour	Prolonged pregnancy: 42 weeks and above	Misoprostol	1	2024-05-02	less than 12 hours	2024-04-01	2024-04-01	spontaneous	clear	no	No	regular	111-159	no	No	Spontaneous vaginal delivery (SVD)	C/S not done	no	No	no	mother alive and discharged
5/27/2021 10:36:19	2	Number incomplete		402	18-25	Self employed	Primary	Married/Husband	Kiambu	1	3	42 and above	Was done	B	11.6					12.7	127	0	88	20	Laps	Yes	Yes	Induction of labour	Prolonged pregnancy: 42 weeks and above	Misoprostol	1	2024-05-02	less than 12 hours	2024-04-01	2024-04-01	N/A	N/A	yes	No	regular	111-159	Yes	No	Spontaneous vaginal delivery (SVD)	C/S not done	no	No	no	mother alive and discharged
5/27/2021 10:36:55	3	2018-09-01		399270	26-30	Unemployed	Secondary	Married/Husband	Kangoya	1	2	38-41	Was done	B	13.1g/dl	positive	Non-reactive	Non-reactive	Were done	106	74	36.1	96	22	Post datism	Yes	No	Patient was not administered cytotec	Patient was not induced	Patient was not induced	Patient was not induced	Patient was not induced	Patient was not induced	2024-04-01	Patient was not induced	artificial	clear	no	No	Not indicated	111-159	no	No	Spontaneous vaginal delivery (SVD)	C/S not done	no	No	no	mother alive and discharged
5/27/2021 10:44:07	4	2018-10-01		403869	18-25	Unemployed	Secondary	Married/Husband	Ndumberi	0	1	38-41	Was done	O	9.3	positive	Non-reactive	Non-reactive	Were done	123	74	35.5	81	22	LAPs		Yes	Induction of labour	Prolonged pregnancy: 40 to 40 weeks 6 days	Misoprostol	2	16 and above	24-48 hours	2024-07-05	2024-04-01	artificial	meconium stained	no	No	irregular	111-159	Patient delivered by C/S	No	Caesarean section	Non-reassuring fetal state	no	No	no	mother alive and discharged
5/27/2021 10:48:38	3	2018-09-01		400048	26-30	Self employed	Secondary	Married/Husband	Ndumberi	2	3	38-41	Was done	O	14.5g/dl	positive	Non-reactive	Non-reactive	Were done	100	68	36	90	22	LAPs	Yes	Yes	Induction of labour	Prolonged pregnancy: 40 to 40 weeks 6 days	Misoprostol	4	16 and above	24-48 hours	2024-04-01	2024-04-01	artificial	clear	no	No	regular	111-159	Yes	No	Spontaneous vaginal delivery (SVD)	C/S not done	no	No	no	mother alive and discharged
5/27/2021 10:49:51	4	2018-01-01		377637	31-35	Unemployed	Primary	Married/Husband	Kiambu	2	3	38-41	Was done	B	12.3	positive	Non-reactive	Non-reactive	Were done	123	86	0	93	22	Postdates	No	Yes	Induction of labour	Prolonged pregnancy: 41 - 41 weeks 6 days	Misoprostol	3	2024-10-06	less than 12 hours	2024-04-01	2024-04-01	spontaneous	clear	no	No	regular	111-159	no	No	Spontaneous vaginal delivery (SVD)	C/S not done	no	No	no	mother alive and discharged
5/27/2021 10:59:07	4	2018-10-01		402345	26-30	Self employed	Primary	Married/Husband	Githiga	2	3	38-41	Was done	B	13.5	positive	Non-reactive	Non-reactive	Not done	0	0	0	0	0	LPL	No	Yes	Induction of labour	Prolonged pregnancy: 41 - 41 weeks 6 days	Misoprostol	2	2015-11-01	13-24 hours	2024-04-01	2024-04-01	spontaneous	clear	no	No	Not indicated	111-159	no	No	Spontaneous vaginal delivery (SVD)	C/S not done	no	No	no	mother alive and discharged
5/27/2021 11:00:01	5	2018-11-01		406988	18-25	Self employed	Secondary	Married/Husband	Ruiru	0	1	38-41	Was done	B	10.9	positive	Non-reactive	Non-reactive	Were done	117	78	36.1	91	81	Postdate	Yes	Yes	Induction of labour	Prolonged pregnancy: 40 to 40 weeks 6 days	Misoprostol	2	2015-11-01	24-48 hours	2024-04-01	2024-04-01	spontaneous	clear	no	No	regular	111-159	no	No	Spontaneous vaginal delivery (SVD)	C/S not done	no	No	no	mother alive and discharged
5/27/2021 11:02:28	3	2018-06-01		393795	26-30	Self employed	0	Married/Husband	Baba ndogo	2	3	42 and above	Was done	O	13.4g/dl	positive	Non-reactive	Non-reactive	Were done	107	71	36.3	101	22	Post datism	Yes	Yes	Induction of labour	Prolonged pregnancy: 42 weeks and above	Misoprostol	6	16 and above	more than 72 hours	2024-07-05	2024-07-05	artificial	clear	no	No	Not indicated	111-159	no	No	Spontaneous vaginal delivery (SVD)	C/S not done	no	No	no	mother alive and discharged
5/27/2021 11:03:03	1	2018-05-01		391077	18-25	Unemployed	Tertiary	Married/Husband	Kahuho	0	1	38-41	Was done	B	13.2	positive	Non-reactive	Non-reactive	Were done	94	68		87	20	CT scan reporting with increased fetal movement	No	Yes	Induction of labour	Prolonged pregnancy: 41 - 41 weeks 6 days	Dinoprostone	3			2024-07-05	2024-07-05	artificial	clear	yes	No	regular	111-159	Patient delivered by C/S	No	Caesarean section	other	no	No	no	mother alive and discharged
5/27/2021 11:04:34	2	2018-08-01		398795	18-25	Salaried	Tertiary	Married/Husband	Kasarani	1	2	35-37	Was done	O	13.8	positive	Non-reactive	Non-reactive	Were done	114	68	36.8	76	18	Laps /dol	No	Yes	Induction of labour	medical complications: premature rupture of membranes	Misoprostol	2	2024-05-02		2024-07-05	2024-07-05	spontaneous	clear	yes	Partograph not filled	regular	111-159		No	Spontaneous vaginal delivery (SVD)	C/S not done	no	No	no	mother alive and discharged
5/27/2021 11:04:56	6	2018-04-01		388282	26-30	Unemployed	Primary	Married/Husband	Kasarani	1	2	42 and above	Was done		11.6	positive	Non-reactive	Non-reactive	Were done	126	67	36.4	116	20	LAPS and post dates	No	Yes	Induction of labour	Prolonged pregnancy: 42 weeks and above	Misoprostol	3	16 and above	13-24 hours	8 and above	2024-04-01	N/A	N/A	yes	Partograph not filled	Not indicated	111-159		No	Spontaneous vaginal delivery (SVD)	C/S not done	no	No	no	mother alive and discharged
5/27/2021 11:09:39	1	2018-03-01		385268	26-30	Self employed	Primary	Married/Husband	Kiambu	1	2	35-37	Was done	AB	10.5	positive	Non-reactive	Non-reactive	Were done	112	71	36.3	76	22	Laps	Yes	Yes	Induction of labour	Prolonged pregnancy: 41 - 41 weeks 6 days	Misoprostol	3		less than 12 hours	2024-04-01	2024-04-01	artificial	clear	yes	No	regular	111-159	Yes	No	Spontaneous vaginal delivery (SVD)	C/S not done	no	No	no	mother alive and discharged
5/27/2021 11:10:17	5	2018-12-01		407259	18-25	Salaried	Secondary	Married/Husband	Gathiruini	1	2	38-41	Was done	B	11.2	positive	Non-reactive	Non-reactive	Were done	98	70	-	126	21	LAPs	Yes	Yes	Induction of labour	Prolonged pregnancy: 40 to 40 weeks 6 days	Misoprostol	1	2024-05-02	less than 12 hours	2024-04-01	2024-04-01	spontaneous	clear	yes	No	regular	111-159		No	Spontaneous vaginal delivery (SVD)	C/S not done	no	No	no	mother alive and discharged
5/27/2021 11:19:40	2	2020-04-01		449120	18-25	Self employed	Secondary	Other next of kin indicated	Kiambu	0	1	35-37	Was done	O	11.2	positive	Non-reactive	Non-reactive	Were done	96	70	36.2	136	22	Laps	No	No	Patient was not administered cytotec	Patient was not induced	Patient was not induced	Patient was not induced	Patient was not induced	Patient was not induced	2024-07-05	Patient was not induced	artificial	clear	yes	Partograph not filled	regular	111-159			Spontaneous vaginal delivery (SVD)	C/S not done	no	No	no	mother alive and discharged
5/27/2021 11:21:34	6	2018-11-01		405645	31-35	Salaried	Tertiary	Married/Husband	Gachie	2	3	38-41	Was done	B	11.5	positive	Non-reactive	Non-reactive	Were done	117	73	36.3	74	20	LAPS	Yes	Yes	PPH treatment	other	Misoprostol	1	2024-05-02	less than 12 hours	2024-07-05	2024-04-01	artificial	N/A	no	No	Not indicated	111-159	Yes	No	Spontaneous vaginal delivery (SVD)	C/S not done	no	No		mother alive and discharged
5/27/2021 11:22:46	4	2019-01-01		409269	18-25	Self employed	Primary	Other next of kin indicated	Githurai 44	0	1	42 and above	Was done	O	9.7	positive	Non-reactive	Non-reactive	Were done	132	62	36	121	18	Postdates	Yes	Yes	Induction of labour	Prolonged pregnancy: 42 weeks and above	Misoprostol	3	16 and above	13-24 hours	2024-07-05	2024-04-01	artificial	clear	no	No	Not indicated	111-159	no	No	Spontaneous vaginal delivery (SVD)	C/S not done	no	No	no	mother alive and discharged
5/27/2021 11:23:43	1	2020-08-01		457874	18-25	0	0	single	Ndeiya	0	1	38-41	Was done	B	13.9	positive	Non-reactive	Non-reactive	Were done	134	83	37.7	95	22	Laps	Yes	Yes	Induction of labour	Prolonged pregnancy: 40 to 40 weeks 6 days	Misoprostol	More than 6	2024-05-02	13-24 hours	8 and above	8 and above	spontaneous	clear	yes	No	regular	111-159	no	No	Spontaneous vaginal delivery (SVD)	C/S not done	no	No	no	mother alive and discharged
5/27/2021 11:29:11	5	2020-05-01		452605	36-40	Self employed	Primary	Married/Husband	Gathanga	5 and above	5 and above	38-41	Was done	O	11.7	positive	Non-reactive	Non-reactive	Were done	137	85	36.7	87	18	Post-dates	Yes	Yes	Induction of labour	Prolonged pregnancy: 40 to 40 weeks 6 days	Dinoprostone	1	2024-05-02	less than 12 hours	2024-07-05	2024-04-01	artificial	meconium stained	yes	No	irregular	111-159	Patient delivered by C/S	No	Caesarean section	Failed Induction	no	No	no	mother alive and discharged
5/27/2021 11:29:13	3	2018-06-01		392285	26-30	Self employed	Secondary	Married/Husband	Mwiki	1	2	42 and above	Was done	O	11.8g/dl	positive	0	Reactive	Were done	101	76	36.4	77	24	LAPs	Yes	Yes	Induction of labour	Prolonged pregnancy: 42 weeks and above	Misoprostol	1	2024-10-06	13-24 hours	2024-04-01	2024-04-01	artificial	clear	no	No	regular	111-159	no	No	Spontaneous vaginal delivery (SVD)	C/S not done	no	No	no	mother alive and discharged
5/27/2021 11:31:21	4	2020-07-01		456014	18-25	Unemployed	0	Married/Husband	Ngegu	0	2	38-41	Was done	B	10.6	positive	Non-reactive	Non-reactive	Were done	127	61	36.3	82	20	LAPs	Yes	No	Patient was not administered cytotec	Patient was not induced	Patient was not induced	Patient was not induced	Patient was not induced	Patient was not induced	2024-04-01	2024-04-01	artificial	clear	no	No	Not indicated	111-159	Patient delivered by C/S	No	Caesarean section	Delayed second stage	no	No	no	mother alive and discharged
5/27/2021 11:32:41	2	2020-10-01		461483	18-25	Self employed	Secondary	Married/Husband	Laini	0	2	35-37	Was done	B	11.7	positive	0	Non-reactive	Were done	106	70	36.4	103	20	Dol	Yes	Yes	Induction of labour	medical complications: premature rupture of membranes	Misoprostol	5	2024-05-02	13-24 hours	2024-04-01	2024-04-01	N/A	N/A	yes	No	regular	111-159	Yes	No	Caesarean section	other	no	No	no	mother alive and discharged
5/27/2021 11:33:51	1	2020-06-01		453220	18-25	Unemployed	Tertiary	single	Ndumberi	0		38-41	Was done	A	12	positive	Non-reactive	Non-reactive	Were done	152	117	36.3	100	19	Increased blood pressure..oedema af lower limbs	No	Yes	Induction of labour	other	Dinoprostone	3	2024-05-02	less than 12 hours	8 and above	8 and above	Not indicated	clear	yes	Partograph not filled	irregular	111-159	Patient delivered by C/S	No	Caesarean section	Non-reassuring fetal state	no	No	no	mother alive and discharged
5/27/2021 11:37:42	4	2020-09-01		460214	26-30	Unemployed	Tertiary	Married/Husband	Turitu	1	3	38-41	Was done	B	11.9	positive	Non-reactive	Non-reactive	Were done	108	57	35.4	76	20	IPSC with BPP of 6/8	No	No	Patient was not administered cytotec	Patient was not induced	Patient was not induced	Patient was not induced	Patient was not induced	Patient was not induced	2024-04-01	Patient was not induced	N/A	N/A	no	No	irregular	111-159	Patient delivered by C/S	No	Caesarean section	Non-reassuring fetal state, cephalopelvic disproportion (CPD)	no	No	no	mother alive and discharged
5/27/2021 11:38:51	6	2020-05-01		451992	18-25	Unemployed	Secondary	Married/Husband	Ruiru	0	1	35-37	Was done	O	11.9	positive	Non-reactive	Non-reactive	Were done	116	66	36.6	85	20	LAPS	Yes	Yes	Induction of labour	other	Misoprostol	1	2024-10-06	13-24 hours	2024-07-05	2024-04-01	N/A	N/A	no	No	Not indicated		Yes	No	Spontaneous vaginal delivery (SVD)	C/S not done	no	No	no	mother alive and discharged
5/27/2021 11:40:33	5	2020-01-01		440951	18-25	Self employed	Secondary	Married/Husband	Tinganga	0	1	38-41	Was done	O	13.3	positive	Non-reactive	Non-reactive	Were done	129	79	36.8	101	28	LAPs with DOL	Yes	No	Patient was not administered cytotec	Patient was not induced	Patient was not induced	Patient was not induced	Patient was not induced	Patient was not induced	2024-07-05	Patient was not induced	spontaneous	clear	yes	No	regular	111-159	Patient delivered by C/S	No	Caesarean section	other	no	No	no	mother alive and discharged
5/27/2021 11:40:54	3	2018-09-01		400494	31-35	Self employed	0	Married/Husband	Githurai 44	1	2	38-41	Was done	O	13.2g/dl	positive	Non-reactive	Non-reactive	Were done	99	70	36.4	88	20	LAPs	Yes	Yes	Induction of labour	other	Misoprostol	2	2024-05-02	13-24 hours	2024-07-05	2024-04-01	artificial	meconium stained	no	No	regular	111-159	no	No	Spontaneous vaginal delivery (SVD)	C/S not done	no	No	no	mother alive and discharged
5/27/2021 11:42:52	2	2020-03-01		446479	31-35	Unemployed	Secondary	Married/Husband	K.west	1	2	38-41	Was done	O	13.9	negative	Non-reactive	Non-reactive	Were done	114	80	36.2	84	20	Laps	Yes	No	Patient was not administered cytotec	Patient was not induced	Patient was not induced	Patient was not induced	Patient was not induced	Patient was not induced	2024-04-01	Patient was not induced	artificial	clear	yes	No	regular	111-159	Yes	No	Spontaneous vaginal delivery (SVD)	C/S not done	no	No	no	mother alive and discharged
5/27/2021 11:44:35	1	2020-09-01		459975	26-30	Unemployed	Primary	single	Marurui	1	2	38-41	Was done	O	12.3	positive	Non-reactive	Non-reactive	Were done	111	92	36.4	94	18	Postdatism	Yes	Yes	Induction of labour	Prolonged pregnancy: 42 weeks and above	Dinoprostone	2	2024-05-02	less than 12 hours	2024-04-01	2024-04-01	Membrane intact	clear	yes	No	regular	111-159	Yes	No	Spontaneous vaginal delivery (SVD)	C/S not done	no	No	no	mother alive and discharged
5/27/2021 11:45:44	4	2018-10-01		403457	26-30	Unemployed	Primary	Married/Husband	Githurai 45	2	3	38-41	Was done	A	12.7	0	Non-reactive	Non-reactive	Were done	119	78	36.2	90	24	APL	Yes	No	Patient was not administered cytotec	Patient was not induced	Patient was not induced	Patient was not induced	Patient was not induced	Patient was not induced	2024-04-01	Patient was not induced	artificial	meconium stained	no	No	regular	111-159	no	No	Spontaneous vaginal delivery (SVD)	C/S not done	no	No	no	mother alive and discharged
5/27/2021 11:50:31	2	2020-01-01		441374	18-25	Unemployed	Secondary	Married/Husband	Ngomongo	0	1	38-41	Was done	A	13.6	positive	Non-reactive	Non-reactive	Were done	141	75	0	75	20	Lapis	Yes	No	Patient was not administered cytotec	Patient was not induced	Patient was not induced	Patient was not induced	Patient was not induced	Patient was not induced		Patient was not induced	spontaneous	clear	no	No	regular	111-159	Yes	No	Spontaneous vaginal delivery (SVD)	C/S not done	no	No	no	mother alive and discharged
5/27/2021 11:52:18	1	2020-01-01		440849	18-25	Self employed	Secondary	Married/Husband	Kahawa west	1	2	38-41	Was done	A	9.9	positive	Non-reactive	Non-reactive	Were done	125	75	36.6	125	22	LAPS	Yes	Yes	Patient was not administered cytotec	Patient was not induced	Patient was not induced	Patient was not induced	Patient was not induced	Patient was not induced	2024-04-01	Patient was not induced	spontaneous	clear	no	No	regular	111-159	Yes	No	Spontaneous vaginal delivery (SVD)	C/S not done	no	No	no	mother alive and discharged
5/27/2021 11:53:22	3	2020-11-01	463358	4633/58	18-25	Unemployed	Secondary	Other next of kin indicated	Kahawa west	0	1	42 and above	Was done	B	12.5g/dl	positive	Non-reactive	Non-reactive	Were done	109	67	36.6	90	20	Post datism	Yes	No	Patient was not administered cytotec	Patient was not induced	Patient was not induced	Patient was not induced	Patient was not induced	Patient was not induced	2024-07-05	Patient was not induced	spontaneous	clear	no	No	irregular	> or equal to 160	Patient delivered by C/S	No	Caesarean section	cephalopelvic disproportion (CPD)	no	No	no	mother alive and discharged
5/27/2021 11:56:44	4	2020-08-01		458484	36-40	Self employed	Secondary	Other next of kin indicated	Kahawa wendani	0	1	38-41	Was done	A	12.1	positive	Non-reactive	Non-reactive	Were done	140	97	36.2	105	18	Preeclampsia without severe features	Yes	Yes	Patient was not administered cytotec	medical complications: pre-eclampsia	Dinoprostone	2	16 and above	24-48 hours	2024-07-05	2024-07-05	artificial	meconium stained	no	No	Not indicated	111-159	Patient delivered by C/S	No	Caesarean section	Non-reassuring fetal state	no	No	no	mother alive and discharged
5/27/2021 11:57:29	5	2020-04-01		450434	26-30	Unemployed	Primary	Married/Husband	Ndaiya	2	3	42 and above	Was done	O	13.1	positive	Non-reactive	Non-reactive	Were done	139	81	36.6	85	20	Referral due to Post dates and High Bp	Yes	Yes	Induction of labour	Prolonged pregnancy: 40 to 40 weeks 6 days	Dinoprostone	1	2024-05-02	less than 12 hours	2024-04-01	2024-04-01	artificial	clear	no	No	regular	111-159	Yes	No	Spontaneous vaginal delivery (SVD)	C/S not done	no	No	no	mother alive and discharged
5/27/2021 11:58:52	1	2020-02-01		444256	26-30	Unemployed	Primary	Married/Husband	Murera	1	2	38-41	Was done	O	13.4	positive	Non-reactive	Non-reactive	Were done	118	86	36.2	88	20	LAPS radiating to the back	Yes	No	Patient was not administered cytotec	Patient was not induced	Patient was not induced	Patient was not induced	Patient was not induced	Patient was not induced	2024-04-01	Patient was not induced	N/A	clear	no	No	regular	111-159	Yes	No	Spontaneous vaginal delivery (SVD)	C/S not done	no	No	no	mother alive and discharged
5/27/2021 11:59:36	2	2020-01-01		440852	18-25	Unemployed	Secondary	Married/Husband	Maruru	0	1	35-37	Was done	O	0	0	Non-reactive	Non-reactive	Were done	110	70	36.6	90	22	Dol	Yes	Yes	Induction of labour	medical complications: premature rupture of membranes	Misoprostol	4	2024-10-06	less than 12 hours	2024-07-05	2024-07-05	N/A	N/A	no	No	regular	111-159	Yes	No	Spontaneous vaginal delivery (SVD)	C/S not done		No	no	mother alive and discharged
5/27/2021 11:59:53	6	2020-05-01		450982	18-25	Unemployed		Married/Husband	Mwiki	0	1	38-41	Was done	O	11.9	positive	Non-reactive	Non-reactive	Were done	116	73	36.6	101	20	LAPS	Yes	Yes	Induction of labour	Prolonged pregnancy: 41 - 41 weeks 6 days	Dinoprostone	3	16 and above	13-24 hours	8 and above	2024-04-01	artificial	meconium stained	no	No	Not indicated	111-159	no	No	Caesarean section	prolonged labour	yes			mother alive and discharged
5/27/2021 12:07:47	2	Number incomplete	.	44	26-30	Salaried	Secondary	Other next of kin indicated	Gatundu	1	2	35-37	Was done	B	9.5	positive	Non-reactive	Non-reactive	Not done	0	0	0	0	0	Dol	Yes	Yes	Induction of labour	medical complications: premature rupture of membranes	Misoprostol	2	2024-05-02	less than 12 hours	2024-07-05	2024-07-05	spontaneous	clear	yes	No	regular	111-159	Yes	Yes	Spontaneous vaginal delivery (SVD)	C/S not done	no	No	no	mother alive and discharged
5/27/2021 12:09:04	5	2020-07-01		455868	18-25	Salaried	Tertiary	Other next of kin indicated	Ruiru	0	1	38-41	Was done	O	13.1	positive	Non-reactive	Non-reactive	Were done	111	82	36.3	99	20	LAPs	Yes	No	Patient was not administered cytotec	Patient was not induced	Patient was not induced	Patient was not induced	Patient was not induced	Patient was not induced	2024-04-01	2024-04-01	spontaneous	meconium stained	no	No	regular	111-159	Patient delivered by C/S	No	Caesarean section	C/S not done	no	No	no	mother alive and discharged
5/27/2021 12:09:51	6	2020-12-01		463912	31-35	Self employed	Primary	Other next of kin indicated	Marurui	3	5 and above	38-41	Was done	O	12.8	positive	Non-reactive	Non-reactive	Were done	130	80	36	84	24	LAPS and DOL	Yes	No	Patient was not administered cytotec	Patient was not induced	Patient was not induced	Patient was not induced	Patient was not induced	Patient was not induced	2024-07-05	Patient was not induced	spontaneous	meconium stained	yes	No	Not indicated		Yes	No	Spontaneous vaginal delivery (SVD)	C/S not done	no	No	no	mother alive and discharged
5/27/2021 12:12:23	3	2020-09-01		460823	31-35	Self employed	Primary	Married/Husband	Ikinu	2	3	38-41	Was done	O	13.4g/dl	positive	Non-reactive	Reactive	Were done	137	85	36.2	101	22	Post datism ate	Yes	Yes	Patient was not administered cytotec	Prolonged pregnancy: 42 weeks and above	Dinoprostone	2	2015-11-01	13-24 hours	2024-07-05	2024-07-05	artificial	meconium stained	no	No	regular	111-159	Patient delivered by C/S	No	Caesarean section	other	no	No	no	mother alive and discharged
5/27/2021 12:12:39	4	2020-04-01		450699	18-25	Self employed	Tertiary	Married/Husband	Mwihoko	0	1	38-41	Was done	O	14.7	positive	Non-reactive	Non-reactive	Were done	89	68	0	124	28	Postdates	Yes	No	Patient was not administered cytotec	Patient was not induced	Patient was not induced	Patient was not induced	Patient was not induced	Patient was not induced	2024-04-01	Patient was not induced	artificial	clear	no	No	Not indicated	111-159	Patient delivered by C/S	No	Caesarean section	Delayed second stage	no	No	no	mother alive and discharged
5/27/2021 12:21:27	4	2020-04-01		448820	26-30	Unemployed	0	Other next of kin indicated	Karuri	0	1	38-41	Was done	B	9.7	negative	Non-reactive	Non-reactive	Were done	121	77	36.4	89	20	LAPs, DOL	No	No	Patient was not administered cytotec	Patient was not induced	Patient was not induced	Patient was not induced	Patient was not induced	Patient was not induced	8 and above	Patient was not induced	spontaneous	meconium stained	no	No	regular	111-159	Patient delivered by C/S	No	Caesarean section	Non-reassuring fetal state	no	No	no	mother alive and discharged
5/27/2021 12:21:35	6	2020-10-01		461258	36-40	Salaried	Primary	Married/Husband	Thindigua	2	3	42 and above	Was done	AB	11.7	positive	Non-reactive	Non-reactive	Were done	138	95	36	81	20	Postdatism	Yes	Yes	Induction of labour	other	Dinoprostone	3	16 and above	24-48 hours	2024-04-01	2024-04-01	N/A	N/A	yes	No	regular	111-159	Yes	No	Spontaneous vaginal delivery (SVD)	C/S not done	no	No	no	mother alive and discharged
5/27/2021 12:22:02	1	2019-01-01		411056	26-30	Unemployed	Primary	Married/Husband	Huruma	1	2	38-41	Was done	B	12.2	positive	Non-reactive	Non-reactive	Were done	118	80	36.6		18	LAPS	Yes	Yes	Patient was not administered cytotec	Patient was not induced	Patient was not induced	Patient was not induced	Patient was not induced	Patient was not induced	2024-04-01	Patient was not induced	Not indicated	clear	no	No	regular	111-159	Yes	No	Spontaneous vaginal delivery (SVD)	C/S not done	no	No	no	mother alive and discharged
5/27/2021 12:24:22	5	Number incomplete		Yeah he					5	1	2	38-41	Was done	A	11.3	negative	Non-reactive	Non-reactive	Were done	124	70	36	106	24	APL	Yes	No	Patient was not administered cytotec	Patient was not induced	Patient was not induced	Patient was not induced	Patient was not induced	Patient was not induced	2024-04-01	2024-04-01	artificial	clear	yes	No	regular	111-159	no	No	Spontaneous vaginal delivery (SVD)	C/S not done	no	No	no	mother alive and discharged
5/27/2021 12:26:56	3	2020-04-01		450430	31-35	Unemployed	Secondary	Married/Husband	Kiambu town	0	1	38-41	Was done	O	12.3g/dl	positive	Non-reactive	Non-reactive	Were done	140	82	36.6	92	22	Post datism	Yes	Yes	Patient was not administered cytotec	Prolonged pregnancy: 40 to 40 weeks 6 days	Dinoprostone	2	16 and above	13-24 hours	2024-07-05	2024-07-05	artificial	clear	no	No	regular	111-159	Patient delivered by C/S	No	Caesarean section	prolonged labour	no	No	no	mother alive and discharged
5/27/2021 8:57:32	6	2019-09-01		430677	26-30	Salaried	Primary	Other next of kin indicated	Kanunga	3	4	38-41	Was done	0 - not indicated	13.1		Non-reactive	Non-reactive	Were done	111	78	36.5	68	22	BBA	Yes	No	Patient was not administered cytotec	Patient was not induced	Patient was not induced	Patient was not induced	Patient was not induced	Patient was not induced	2024-04-01	Patient was not induced	N/A	N/A	yes	Partograph not filled	Not indicated			No	Spontaneous vaginal delivery (SVD)	C/S not done	no	No		mother alive and discharged
5/27/2021 9:01:44	5	2019-09-01		432482	18-25	Unemployed	Secondary	Married/Husband	Ndumberi	0	1	38-41	Was done	0 - not indicated	11.1	positive	Non-reactive	Non-reactive	Were done	122	82	36	98	18	LAPs with meconium grade 3	Yes	No	Patient was not administered cytotec	Patient was not induced	Patient was not induced	Patient was not induced	Patient was not induced	Patient was not induced	2024-07-05	Patient was not induced	spontaneous	meconium stained	no	Partograph not filled	irregular	111-159	Patient delivered by C/S	No	Caesarean section	Non-reassuring fetal state	no	No	no	mother alive and discharged
5/27/2021 9:02:56	6	2019-11-01		437454	18-25	Unemployed	Primary	Married/Husband	Kwamaiko	0	1	38-41	Was done	O	11.4	positive	Non-reactive	Non-reactive	Not done						2nd stage	No	No	Patient was not administered cytotec	Patient was not induced	Patient was not induced	Patient was not induced	Patient was not induced	Patient was not induced	2024-04-01	Patient was not induced	N/A	N/A	no	Partograph not filled	Not indicated			No	Spontaneous vaginal delivery (SVD)	C/S not done	no	No		mother alive and discharged
5/27/2021 9:06:34	2	2019-08-01		430574	26-30	Self employed	Secondary	Other next of kin indicated	Gitumba	1	2	38-41	Was done	A	12.3	positive	Non-reactive	Non-reactive	Were done	120	90	36.6	69	22	Laps	No	No	Patient was not administered cytotec	Patient was not induced	Patient was not induced	Patient was not induced	Patient was not induced	Patient was not induced		2024-07-05	spontaneous	meconium stained	no	No	irregular	111-159		No	Spontaneous vaginal delivery (SVD)	C/S not done	no	No	no	mother alive and discharged
5/27/2021 9:11:57	5	2019-07-01		425806	18-25	Self employed	Secondary	Married/Husband	Ruiru	0	1	38-41	Was done	B	8	positive	Non-reactive	Non-reactive	Were done	143	91	36.7	114	20	APL	Yes	No	Patient was not administered cytotec	Patient was not induced	Patient was not induced	Patient was not induced	Patient was not induced	Patient was not induced	2024-07-05	Patient was not induced	spontaneous	clear	yes	No	regular	111-159	Yes	No	Spontaneous vaginal delivery (SVD)	C/S not done	no	No	no	mother alive and discharged
5/27/2021 9:23:09	2	2019-04-01		419325	26-30	Unemployed	Secondary	Married/Husband	Ngara	1	3	38-41	Was done	O	12.3	positive	Non-reactive	Non-reactive	Were done	80	57	36.6	112	24	Post date	No	Yes	Induction of labour	Prolonged pregnancy: 40 to 40 weeks 6 days	Misoprostol	4	It was a failed induction - patient did not reach 4 cm	13-24 hours	2024-07-05	2024-07-05	Patient went for CS after failed induction	N/A	yes	Partograph not filled	regular	111-159	Patient delivered by C/S	No	Caesarean section	Failed Induction	no	No	no	mother alive and discharged
5/27/2021 9:30:16	1	2019-10-01		435683	18-25	Unemployed	Tertiary	Married/Husband	Githunguri	0	1		Was done	O	13.5	positive	Non-reactive	Non-reactive	Were done	107	67	36.3	86	20	POSTDATISM	Yes	No	Patient was not administered cytotec	Patient was not induced	Patient was not induced	Patient was not induced		Patient was not induced	8 and above	Patient was not induced	artificial	clear	yes	No	regular	111-159	no	No	Caesarean section	other	no	No	no	mother alive and discharged
5/27/2021 9:32:24	2	2019-04-01		418187	31-35	Unemployed	Primary	Married/Husband	Githiga	3	4	38-41	Was done	A	12.2	negative	Non-reactive	Non-reactive	Were done	97	68	36.6	90	22	Laps	Yes		Induction of labour	Prolonged pregnancy: 40 to 40 weeks 6 days	Misoprostol	2	2015-11-01	13-24 hours	8 and above	8 and above	artificial	clear	yes	Partograph not filled	regular	111-159	Yes	No	Spontaneous vaginal delivery (SVD)	Failed Induction	no	No	no	mother alive and discharged
5/27/2021 9:36:23	5	2019-07-01		426706	18-25	Unemployed	Primary	Married/Husband	Gatamaiyu	1	2	38-41	Was done	B	9.2	positive	Reactive	Non-reactive	Were done	112	91	36.6	132	26	MG2in APL	Yes	No	Patient was not administered cytotec	Patient was not induced	Patient was not induced	Patient was not induced	Patient was not induced	Patient was not induced	8 and above	Patient was not induced	spontaneous	meconium stained	Syntocinon	No	regular	111-159	Yes	No	Spontaneous vaginal delivery (SVD)	C/S not done	no	No	no	mother alive and discharged
5/27/2021 9:38:50	1	2019-12-01		438533	18-25	Unemployed		Other next of kin indicated	Kahawa west	0	1	42 and above	Was done	O	9.4	positive	Non-reactive	Non-reactive	Were done	110	70	36.6	98	20	Postdatism with reduced fetal movement	Yes	Yes	Induction of labour	Prolonged pregnancy: 42 weeks and above	Dinoprostone	3	2024-05-02	less than 12 hours	2024-07-05	2024-07-05	artificial	clear	yes	No	regular	111-159	Yes	No	Spontaneous vaginal delivery (SVD)	C/S not done	no	No	no	mother alive and discharged
5/27/2021 9:41:06	2	2019-06-01		423510	31-35	Unemployed	Secondary	Married/Husband	Githurai44	3	4	38-41	Was done	B	12.9	negative	Non-reactive	Non-reactive	Were done	126	73	36.6	86	20	DOl+laps on and off	Yes	Yes	Induction of labour	medical complications: premature rupture of membranes	Dinoprostone	2	1	less than 12 hours		8 and above	spontaneous	clear	yes	Yes	regular	111-159	Yes	No	Spontaneous vaginal delivery (SVD)	C/S not done	no	No	no	mother alive and discharged
5/27/2021 9:41:09	6	2019-01-01		409336	36-40	Unemployed		Married/Husband	Kihigo	3	5 and above	38-41	Was done	B	12.8	positive	Non-reactive	Non-reactive	Were done	137	68	33	76		LAPS	Yes	Yes	Induction of labour	other	Misoprostol	2	2024-05-02	13-24 hours	2024-04-01	2024-04-01	artificial	N/A	no	No	regular	111-159	Patient delivered by C/S	No	Caesarean section	other	yes	No	no	mother alive and discharged
5/27/2021 9:44:28	5	2019-10-01		435300	18-25	Salaried	Tertiary	Married/Husband	Kiambu	0	1	38-41	Was done	B	13.3	negative	Non-reactive	Non-reactive	Were done	106	70	36.6	99	20	LAPs	Yes	No	Patient was not administered cytotec	Patient was not induced	Patient was not induced	Patient was not induced	Patient was not induced	Patient was not induced	2024-04-01	2024-04-01	spontaneous	clear	yes	No	regular	111-159	no	No	Spontaneous vaginal delivery (SVD)	C/S not done	no	No	no	mother alive and discharged
5/27/2021 9:47:16	1	2019-09-01		430748	31-35	Self employed	Secondary	single	Mwiki	2	3	38-41	Was done	B	10.8	positive	Non-reactive	Non-reactive	Were done	123	90		89	20	2 pscar	No	No	Patient was not administered cytotec	Patient was not induced	Patient was not induced	Patient was not induced	Patient was not induced	Patient was not induced	2024-04-01	Patient was not induced	Not indicated	Not indicated	yes	Partograph not filled	regular	111-159	Patient delivered by C/S	No	Caesarean section	other	no	No	no	mother alive and discharged
5/27/2021 9:48:38	2	2019-10-01		434888	26-30	Unemployed	Secondary	Married/Husband	Kambaq	2	3	38-41	Was done	O	13.1	positive	Non-reactive	Non-reactive	Were done	109	68	36.4	87	22	Lapse	Yes	Yes	Induction of labour	Prolonged pregnancy: 40 to 40 weeks 6 days	Dinoprostone	1	2015-11-01	13-24 hours		2024-07-05	spontaneous	clear	no	No	regular	111-159	Yes		Spontaneous vaginal delivery (SVD)	C/S not done	no	No	no	mother alive and discharged
5/27/2021 9:53:55	6	2019-10-01		434076	18-25	Unemployed	Secondary	Other next of kin indicated	Tinganga	0	1	35-37	Was done	B	10.7	positive	Non-reactive	Non-reactive	Were done	139	86	36.1	98	20	LAPS	Yes	No	Patient was not administered cytotec	Patient was not induced	Patient was not induced	Patient was not induced	Patient was not induced	Patient was not induced	2024-07-05	Patient was not induced	N/A	N/A	no	Yes	Not indicated	111-159	Patient delivered by C/S	No	Caesarean section	other	yes	No		mother alive and discharged
[truncated: 6 more columns]

## Sheet: Sheet1
Which drug was used for induction?	maternal outcome (cardex)
Dinoprostone	mother alive and discharged
Dinoprostone	mother alive and discharged
Dinoprostone	mother alive and discharged
Dinoprostone	mother alive and discharged
Dinoprostone	mother alive and discharged
Dinoprostone	mother alive and discharged
Dinoprostone	mother alive and discharged
Misoprostol	mother alive and discharged
Dinoprostone	mother alive and discharged
Patient was not induced	mother alive and discharged
Patient was not induced	mother alive and discharged
Dinoprostone	mother alive and discharged
Misoprostol	mother alive and discharged
Patient was not induced	mother alive and discharged
Dinoprostone	mother alive and discharged
Hoffmans solution	mother alive and discharged
Misoprostol	mother alive and discharged
Dinoprostone	mother alive and discharged
Dinoprostone	mother alive and discharged
Misoprostol	mother alive and discharged
Dinoprostone	mother alive and discharged
Misoprostol	mother alive and discharged
Patient was not induced	mother alive and discharged
Dinoprostone	mother alive and discharged
Dinoprostone	mother alive and discharged
Dinoprostone	mother alive and discharged
Dinoprostone	mother alive and discharged
Dinoprostone	mother alive and discharged
Dinoprostone	mother alive and discharged
Dinoprostone	mother alive and discharged
Dinoprostone	mother alive and discharged
Misoprostol	mother alive and discharged
Dinoprostone	mother alive and discharged
Misoprostol	mother alive and discharged
Dinoprostone	mother alive and discharged
Dinoprostone	mother alive and discharged
Dinoprostone	mother alive and discharged
Dinoprostone	mother alive and discharged
Dinoprostone	mother alive and discharged
Misoprostol	mother alive and discharged
Dinoprostone	mother alive and discharged
Dinoprostone	mother alive and discharged
Dinoprostone	mother alive and discharged
Dinoprostone	mother alive and discharged
Dinoprostone	mother alive and discharged
Dinoprostone	mother alive and discharged
Dinoprostone	mother alive and discharged
Misoprostol	mother alive and discharged
Misoprostol	mother alive and discharged
Misoprostol	mother alive and discharged
Dinoprostone	mother alive and discharged
Misoprostol	mother alive and discharged
Dinoprostone	mother alive and discharged
Dinoprostone	mother alive and discharged
Patient was not induced	mother alive and discharged
Patient was not induced	mother alive and discharged
Patient was not induced	mother alive and discharged
Patient was not induced	mother alive and discharged
Patient was not induced	mother alive and discharged
Patient was not induced	mother alive and discharged
Dinoprostone	mother alive and discharged
Patient was not induced	mother alive and discharged
Patient was not induced	mother alive and discharged
Patient was not induced	mother alive and discharged
Patient was not induced	mother alive and discharged
Patient was not induced	mother alive and discharged
Patient was not induced	mother alive and discharged
Patient was not induced	mother alive and discharged
Patient was not induced	mother alive and discharged
Patient was not induced	mother alive and discharged
Patient was not induced	mother alive and discharged
Patient was not induced	mother alive and discharged
Patient was not induced	mother alive and discharged
Patient was not induced	mother alive and discharged
Patient was not induced	mother alive and discharged
Patient was not induced	mother alive and discharged
Patient was not induced	mother alive and discharged
Patient was not induced	mother alive and discharged
Patient was not induced	mother alive and discharged
Patient was not induced	mother alive and discharged
Patient was not induced	mother alive and discharged
Patient was not induced	mother alive and discharged
Patient was not induced	mother alive and discharged
Patient was not induced	mother alive and discharged
Patient was not induced	mother alive and discharged
Patient was not induced	mother alive and discharged
Patient was not induced	mother alive and discharged
Patient was not induced	mother alive and discharged
Patient was not induced	mother alive and discharged
Patient was not induced	mother alive and discharged
Patient was not induced	mother alive and discharged
Patient was not induced	mother alive and discharged
Patient was not induced	mother alive and discharged
Patient was not induced	mother alive and discharged
Patient was not induced	mother alive and discharged
Patient was not induced	mother alive and discharged
Patient was not induced	mother alive and discharged
Patient was not induced	mother alive and discharged
Patient was not induced	mother alive and discharged
Patient was not induced	mother alive and discharged
Patient was not induced	mother alive and discharged
Patient was not induced	mother alive and discharged
Patient was not induced	mother alive and discharged
Patient was not induced	mother alive and discharged
Patient was not induced	mother alive and discharged
Patient was not induced	mother alive and discharged
Patient was not induced	mother alive and discharged
Patient was not induced	mother alive and discharged
Patient was not induced	mother alive and discharged
Dinoprostone	mother alive and discharged
Patient was not induced	mother alive and discharged
Patient was not induced	mother alive and discharged
Patient was not induced	mother alive and discharged
Patient was not induced	mother alive and discharged
Patient was not induced	mother alive and discharged
Dinoprostone	mother alive and discharged
Patient was not induced	mother alive and discharged
Patient was not induced	mother alive and discharged
Patient was not induced	mother alive and discharged
Patient was not induced	mother alive and discharged
Patient was not induced	mother alive and discharged
Dinoprostone	mother alive and discharged
Dinoprostone	mother alive and discharged
Patient was not induced	mother alive and discharged
Patient was not induced	mother alive and discharged
Patient was not induced	mother alive and discharged
Patient was not induced	mother alive and discharged
Patient was not induced	mother alive and discharged
Patient was not induced	mother alive and discharged
Patient was not induced	mother alive and discharged
Patient was not induced	mother alive and discharged
Patient was not induced	mother alive and discharged
Patient was not induced	mother alive and discharged
Patient was not induced	mother alive and discharged
Patient was not induced	mother alive and discharged
Patient was not induced	mother alive and discharged
Patient was not induced	mother alive and discharged
Patient was not induced	mother alive and discharged
Patient was not induced	mother alive and discharged
Patient was not induced	mother alive and discharged
Patient was not induced	mother alive and discharged
Patient was not induced	mother alive and discharged
Patient was not induced	mother alive and discharged
Patient was not induced	mother alive and discharged
Patient was not induced	mother alive and discharged
Patient was not induced	mother alive and discharged
Patient was not induced	mother alive and discharged
Patient was not induced	mother alive and discharged
Patient was not induced	mother alive and discharged
Patient was not induced	mother alive and discharged
Patient was not induced	mother alive and discharged
Patient was not induced	mother alive and discharged
Patient was not induced	mother alive and discharged
Patient was not induced	mother alive and discharged
Patient was not induced	mother alive and discharged
Patient was not induced	mother alive and discharged
Patient was not induced	mother alive and discharged
Patient was not induced	mother alive and discharged
Patient was not induced	mother alive and discharged
Patient was not induced	mother alive and discharged
Patient was not induced	mother alive and discharged
Patient was not induced	mother alive and discharged
Patient was not induced	mother alive and discharged
Patient was not induced	mother alive and discharged
Patient was not induced	mother alive and discharged
Patient was not induced	mother alive and discharged
Patient was not induced	mother alive and discharged
Patient was not induced	mother alive and discharged
Patient was not induced	mother alive and discharged
Patient was not induced	mother alive and discharged
Patient was not induced	mother alive and discharged
Patient was not induced	mother alive and discharged
Patient was not induced	mother alive and discharged
Patient was not induced	mother alive and discharged
Patient was not induced	mother alive and discharged
Patient was not induced	mother alive and discharged
Patient was not induced	mother alive and discharged
Patient was not induced	mother alive and discharged
Patient was not induced	mother alive and discharged
Patient was not induced	mother alive and discharged
Patient was not induced	mother alive and discharged
Patient was not induced	mother alive and discharged
Patient was not induced	mother alive and discharged
Patient was not induced	mother alive and discharged
Patient was not induced	mother alive and discharged
Patient was not induced	mother alive and discharged
Patient was not induced	mother alive and discharged
Patient was not induced	mother alive and discharged
Patient was not induced	mother alive and discharged
Patient was not induced	mother alive and discharged
Patient was not induced	mother alive and discharged
Patient was not induced	mother alive and discharged
Patient was not induced	mother alive and discharged
Patient was not induced	mother alive and discharged
Patient was not induced	mother alive and discharged
Patient was not induced	mother alive and discharged
Patient was not induced	mother alive and discharged
Patient was not induced	mother alive and discharged
Patient was not induced	mother alive and discharged
Patient was not induced	mother alive and discharged
Patient was not induced	mother alive and discharged
Patient was not induced	mother alive and discharged
Patient was not induced	mother alive and discharged
Patient was not induced	mother alive and discharged
Patient was not induced	mother alive and discharged
Patient was not induced	mother alive and discharged
Patient was not induced	mother alive and discharged
Patient was not induced	mother alive and discharged
Patient was not induced	mother alive and discharged
Patient was not induced	mother alive and discharged
Patient was not induced	mother alive and discharged
Patient was not induced	mother alive and discharged
Patient was not induced	mother alive and discharged
Misoprostol	mother alive and discharged
Misoprostol	mother alive and discharged
Misoprostol	mother alive and discharged
Misoprostol	mother alive and discharged
Misoprostol	mother alive and discharged
Misoprostol	mother alive and discharged
Misoprostol	mother alive and discharged
Misoprostol	mother alive and discharged
Misoprostol	mother alive and discharged
Misoprostol	mother alive and discharged
Misoprostol	mother alive and discharged
Misoprostol	mother alive and discharged
Misoprostol	mother alive and discharged
Misoprostol	mother alive and discharged
Misoprostol	mother alive and discharged
Misoprostol	mother alive and discharged
Patient was not induced	mother alive and discharged
Misoprostol	mother alive and discharged
Misoprostol	mother alive and discharged
Misoprostol	mother alive and discharged
Misoprostol	mother alive and discharged
Misoprostol	mother alive and discharged
Misoprostol	mother alive and discharged
Misoprostol	mother alive and discharged
Misoprostol	mother alive and discharged
Misoprostol	mother alive and discharged
Misoprostol	mother alive and discharged
Misoprostol	mother alive and discharged
Misoprostol	mother alive and discharged
Misoprostol	mother alive and discharged
Misoprostol	mother alive and discharged
Patient was not induced	mother alive and discharged
Patient was not induced	mother alive and discharged
Patient was not induced	mother alive and discharged
Patient was not induced	mother alive and discharged
Patient was not induced	mother alive and discharged
Patient was not induced	mother alive and discharged
Patient was not induced	mother alive and discharged
Patient was not induced	mother alive and discharged
Patient was not induced	mother alive and discharged
Patient was not induced	mother alive and discharged
Patient was not induced	mother alive and discharged
Patient was not induced	mother alive and discharged
Patient was not induced	mother alive and discharged
Dinoprostone	mother alive and discharged
Misoprostol	mother alive and discharged
Dinoprostone	mother alive and discharged
Misoprostol	mother alive and discharged
Dinoprostone	mother alive and discharged
Dinoprostone	mother alive and discharged
Misoprostol	mother alive and discharged
Misoprostol	mother alive and discharged
Dinoprostone	mother alive and discharged
Dinoprostone	mother alive and discharged
Dinoprostone	mother alive and discharged
Misoprostol	mother alive and discharged
Dinoprostone	mother alive and discharged
Dinoprostone	mother alive and discharged
Misoprostol	mother alive and discharged
Dinoprostone	mother alive and discharged
Dinoprostone	mother alive and discharged
Dinoprostone	mother alive and discharged
Dinoprostone	mother alive and discharged
Dinoprostone	mother alive and discharged
Dinoprostone	mother alive and discharged
Dinoprostone	mother alive and discharged
Misoprostol	mother alive and discharged
Dinoprostone	mother alive and discharged
Misoprostol	mother alive and discharged
Dinoprostone	mother alive and discharged
Misoprostol	mother alive and discharged
Misoprostol	mother alive and discharged
Misoprostol	mother alive and discharged
Misoprostol	mother alive and discharged
Dinoprostone	mother alive and discharged
Dinoprostone	mother alive and discharged
Dinoprostone	mother alive and discharged
Dinoprostone	mother alive and discharged
Misoprostol	mother alive and discharged
Dinoprostone	mother alive and discharged
Misoprostol	mother alive and discharged
Inducted drug name not indicated	mother alive and discharged
Dinoprostone	mother alive and discharged
Misoprostol	mother alive and discharged
Misoprostol	mother alive and discharged
Dinoprostone	mother alive and discharged
Misoprostol	mother alive and discharged
Dinoprostone	mother alive and discharged
Misoprostol	mother alive and discharged
Dinoprostone	mother alive and discharged
Dinoprostone	mother alive and discharged
Dinoprostone	mother alive and discharged
Misoprostol	mother alive and discharged
Dinoprostone	mother alive and discharged
Dinoprostone	mother alive and discharged
Dinoprostone	mother alive and discharged
Misoprostol	mother alive and discharged
Misoprostol	mother alive and discharged
Dinoprostone	mother alive and discharged
Misoprostol	mother alive and discharged
Dinoprostone	mother alive and discharged
Misoprostol	mother alive and discharged
Dinoprostone	mother alive and discharged
Misoprostol	mother alive and discharged
Dinoprostone	mother alive and discharged
Dinoprostone	mother alive and discharged
Misoprostol	mother alive and discharged
Dinoprostone	mother alive and discharged
Dinoprostone	mother alive and discharged
Patient was not induced	mother alive and discharged
Misoprostol	mother alive and discharged
Misoprostol	mother alive and discharged
Patient was not induced	mother alive and discharged
Misoprostol	mother alive and discharged
Misoprostol	mother alive and discharged
Misoprostol	mother alive and discharged
Misoprostol	mother alive and discharged
Misoprostol	mother alive and discharged
Patient was not induced	mother alive and discharged
Patient was not induced	mother alive and discharged
Misoprostol	mother alive and discharged
Misoprostol	mother alive and discharged
Patient was not induced	mother alive and discharged
Misoprostol	mother alive and discharged
Misoprostol	mother alive and discharged
Misoprostol	mother alive and discharged
Misoprostol	mother alive and discharged
Misoprostol	mother alive and discharged
Patient was not induced	mother alive and discharged
Patient was not induced	mother alive and discharged
Patient was not induced	mother alive and discharged
Misoprostol	mother alive and discharged
Dinoprostone	mother alive and discharged
Misoprostol	mother alive and discharged
Misoprostol	mother alive and discharged
Misoprostol	mother alive and discharged
Patient was not induced	mother alive and discharged
Misoprostol	mother alive and discharged
Dinoprostone	mother alive and discharged
Misoprostol	mother alive and discharged
Misoprostol	mother alive and discharged
Misoprostol	mother alive and discharged
Misoprostol	mother alive and discharged
Patient was not induced	mother alive and discharged
Misoprostol	mother alive and discharged
Misoprostol	mother alive and discharged
Misoprostol	mother alive and discharged
Misoprostol	mother alive and discharged
Misoprostol	mother alive and discharged
Misoprostol	mother alive and discharged
Patient was not induced	mother alive and discharged
Misoprostol	mother alive and discharged
Misoprostol	mother alive and discharged
Misoprostol	mother alive and discharged
Misoprostol	mother alive and discharged
Misoprostol	mother alive and discharged
Misoprostol	mother alive and discharged
Dinoprostone	mother alive and discharged
Misoprostol	mother alive and discharged
Misoprostol	mother alive and discharged
Misoprostol	mother alive and discharged
Misoprostol	mother alive and discharged
Patient was not induced	mother alive and discharged
Misoprostol	mother alive and discharged
Misoprostol	mother alive and discharged
Misoprostol	mother alive and discharged
Dinoprostone	mother alive and discharged
Misoprostol	mother alive and discharged
Patient was not induced	mother alive and discharged
Misoprostol	mother alive and discharged
Dinoprostone	mother alive and discharged
Patient was not induced	mother alive and discharged
Misoprostol	mother alive and discharged
Patient was not induced	mother alive and discharged
Misoprostol	mother alive and discharged
Patient was not induced	mother alive and discharged
Dinoprostone	mother alive and discharged
Patient was not induced	mother alive and discharged
Patient was not induced	mother alive and discharged
Patient was not induced	mother alive and discharged
Patient was not induced	mother alive and discharged
Dinoprostone	mother alive and discharged
Dinoprostone	mother alive and discharged
Patient was not induced	mother alive and discharged
Misoprostol	mother alive and discharged
Dinoprostone	mother alive and discharged
Misoprostol	mother alive and discharged
Patient was not induced	mother alive and discharged
Patient was not induced	mother alive and discharged
Dinoprostone	mother alive and discharged
Patient was not induced	mother alive and discharged
Patient was not induced	mother alive and discharged
Dinoprostone	mother alive and discharged
Patient was not induced	mother alive and discharged
Patient was not induced	mother alive and discharged
Dinoprostone	mother alive and discharged
Patient was not induced	mother alive and discharged
Patient was not induced	mother alive and discharged
Patient was not induced	mother alive and discharged
Patient was not induced	mother alive and discharged
Patient was not induced	mother alive and discharged
Misoprostol	mother alive and discharged
Patient was not induced	mother alive and discharged
Misoprostol	mother alive and discharged
Patient was not induced	mother alive and discharged
Dinoprostone	mother alive and discharged
Dinoprostone	mother alive and discharged
Misoprostol	mother alive and discharged
Patient was not induced	mother alive and discharged
Patient was not induced	mother alive and discharged
Dinoprostone	mother alive and discharged
Patient was not induced	mother alive and discharged
